# Supplementary material for: The distribution of circulating microRNA and their relation to coronary disease
Source: F1000Res. 2012 Nov 19;1:50. [Version 1] doi: 10.12688/f1000research.1-50.v1 (PMC3752638; doi:10.12688/f1000research.1-50.v1)
Supplement: miRNA results and demographic data. [file f1000research-1-221-s0000.tgz › miRNA_Results_and_Demographic_Data.csv]

Group 1
Sample ID	Hs-miR-127-1	Hs-miR-129-3p-1	Hs-miR-532-3p-1	Hs-miR-433-1	Hs-miR-494-1	Hs-miR-375-1	Hs-miR-449-1	Hs-miR-323-3p-1	Hs-miR-1207-5p-1	Hs-miR-615-5p-1	Hs-miR-532-1	Hs-miR-99b-1	Hs-miR-1180-1	Hs-miR-1224-5p-1	Hs-miR-574-1	Hs-miR-92-1	Hs-miR-1183-1	Hs-miR-92b-1	Hs-miR-490-1	Hs-miR-1253-1	Hs-miR-1273-1	Hs-miR-1301-1	Hs-miR-1972-1	Hs-miR-345-2	Hs-miR-383-1	Hs-miR-489-2	Hs-miR-202-2	Hs-miR-373-1	Hs-miR-220-1	Hs-miR-320a-1	Hs-miR-432-1	Hs-miR-483-3p-2	Hs-miR-339-3p-1	Hs-miR-483-5p-1	Hs-miR-487a-1	Hs-miR-548b-5p-1	Hs-miR-502-1	Hs-miR-631-1	Hs-miR-555-1	Hs-miR-641-1	Hs-miR-566-1	Hs-miR-628-1	Hs-miR-585-2	Hs-miR-637-1	Hs-miR-767-3p-1	Hs-miR-769-3p-2	Hs-let-7b*-1	Hs-miR-1914*-1	Hs-miR-149*-2
CA1	3.10	4.71	5.20	5.60	3.63	-1.44	8.48	-7.94	-0.02	3.09	3.57	-3.50	3.50	0.76	4.03	3.90	4.76	3.17	1.64	3.67	4.35	0.60	2.04	2.59	5.76	-0.88	2.27	3.47	1.98	3.37	4.25	3.47	3.71	-1.97	3.47	3.70	0.31	-4.44	0.90	-5.75	2.68	1.20	3.06	-2.23	3.72	4.50		2.77	1.44
CA2	2.67	4.70	2.57	3.74	3.55	-3.51	5.37	-9.75	4.95	3.39	2.36	-3.62	3.77		3.64	6.26	7.36	3.31	2.24	4.00	3.40	0.94	2.18	1.35	5.08	-1.84	2.35	2.54	0.80	3.60	2.95	4.08	5.79	-1.97	3.98			-6.08	-0.49	-7.42	4.97	-0.66	2.98	-3.20	3.11	4.05			6.22
CA3	-0.58	-0.55	-1.15		-0.23	-7.22		-14.25	-1.98		-1.48	-7.83		-1.77		-1.38		-1.83	-3.83	0.10	-5.86	-4.74	-5.40	-3.90	-0.87	-6.57	-3.31	-0.26	-5.46	-0.30	-0.02	-28.83	-0.63	-2.24	-0.74	-4.63	-2.93	-10.26	-4.67	-14.16	-1.39	-4.98	-3.17	-8.67	-0.66	-1.36
CA5	4.38	5.69	4.50	4.70	3.15	-2.13	7.17	-8.66	4.05	3.69	3.84	-2.93	4.91	4.64	4.63	6.89	7.97	4.97	1.94	3.37	-0.30	0.14	2.52	3.65	4.36	-1.41	2.37	3.17	2.06	4.44	3.58	3.04	4.57	-2.31	3.63	3.63	-0.36	-5.42	0.06	-6.59	0.10	-0.28	4.03	-2.88	3.44	4.87	7.98	2.07	0.68
CA6	0.54	1.68	1.99	2.64	2.43	-4.81	4.20	-10.04	0.90	1.36	0.72	-5.78	1.37	2.10	0.61	2.73	4.63	1.24	-0.07	1.42	3.11	-1.87	3.40	2.88	4.19	-1.76	2.68	3.72	1.29	4.04	2.80	4.19	5.25	-0.42	5.78	3.58	-1.81	-8.29	-2.21	-8.69	2.20	-2.20	1.97	-5.36	1.09	2.51	6.46	0.20	0.10
CA7												-2.90							-0.38		-1.39	0.04	-2.96	-3.26				0.29	-5.16							-1.70		-7.29	-1.45	-12.48		-2.02	-2.40	-5.88
CA10	3.80	5.38	4.76	5.45	4.24	-2.06	7.25	-7.35	1.02	4.46	3.76	-2.22	4.17	1.76	4.60	4.63	6.33	4.09	2.93	3.70	1.14	0.81	1.60	2.67	5.48	-0.73	2.70	4.46	1.40	3.52	3.95	3.71	3.66	-1.33	3.77	4.22	1.68	-5.43	0.29	-5.99	3.03	-0.04	3.25	-2.41	5.50	6.43	8.99	1.43	0.73
CA15	0.66	2.02	3.19	2.39	2.21	-4.28	4.12	-10.70	3.78	0.64	0.17	-6.37	0.68	3.45	0.63	2.01	-23.31	1.68	-1.52	1.02	-4.39	-1.53	1.88	0.78	2.82	-2.00	1.29	1.91	-0.66	5.27	2.53	2.48	4.57	-1.02	3.54	0.31	-2.57	-7.50	-2.01	-9.09	1.93	-2.41	1.59	-5.37	-0.08	-1.21	0.04	5.15	3.03
CA21	4.21	5.61	2.48	4.05	2.52	-4.27	6.25	-8.35	7.51	4.21	3.74	-2.58	3.73	6.68	3.74	6.58	6.38	4.50	1.58	4.08	-1.77	1.90	2.60	3.03	5.16	-0.72	2.60	3.82	2.09	4.09	4.29	3.84	4.14	-1.08	5.00	4.97	0.51	-4.96	0.81	-5.59	6.12	0.48	5.00	-1.91	4.48	-1.47	2.28	9.02	5.98
CA23	4.91	5.86	4.85	6.36	5.90	-1.88	7.51	-6.41	4.33	4.41	5.12	-0.65	4.78	5.35	4.74	5.84	6.62	5.20	2.36	5.31	4.82	2.88	4.73	4.47	5.67	-0.25	3.59	4.35	2.51	4.49	4.74	3.69	4.59	-1.66	4.38	7.05	3.87	-2.46	3.27	-3.76	7.17	2.69	7.18	-0.50	5.18	-0.32	0.57	7.09	5.42
CA25	4.78	5.39	4.29	5.88	4.66	-2.97	5.82	-6.85	2.88	3.55	4.84	-2.36	4.21	3.63	3.83	5.68	6.24	3.74	0.83	4.73	1.14	1.46	2.46	4.39	5.18	-0.58	2.81	3.53	2.49	4.15	4.47	3.56	5.73	-1.51	4.13	5.21	0.24	-1.51	3.31	-4.36	6.97	2.74	6.18	-0.53	4.19	-1.49	1.13	6.19	7.01
CA26	6.56	7.90	6.44	7.19	7.74	0.09	8.82	-5.20	5.38	6.07	8.02	0.33	7.11	6.11	7.63	8.27	7.88	6.61	4.18	7.05	3.32	4.12	4.03	5.68	6.44	-0.11	3.36	4.76	3.40	4.84	4.60	3.80	5.80	-1.80	4.18	8.51	4.08	-2.11	3.03	-3.81	6.18	2.43	7.36	-0.06	5.73	-0.80	2.96	9.85	9.11
CA27	4.82	5.68	5.65	6.58	5.62	-0.34	10.09	-6.97	6.93	5.24	7.04	-0.53	6.88	9.04	6.90	7.23	8.32	6.72	3.51	6.25	1.57	2.95	4.11	4.55	6.60	0.20	3.43	3.98	3.12	4.46	5.19	3.20	6.00	-1.97	4.42	6.72	1.94	-1.76	3.67	-4.43	7.44	4.11	8.25	0.42	4.43	-1.30	-0.65		7.83
CA28	6.41	7.40	6.27	6.00	5.95	-0.84	7.81	-6.23	4.82	7.02	8.49	1.60	6.96	5.08	7.99	7.54	10.47	7.28	4.17	6.49	4.14	3.56	2.09	4.82	6.64	0.47	3.53	4.73	3.60	4.91	4.85	3.56	5.30	-1.68	4.35	6.59	3.32	-1.62	4.01	-3.06	5.51	3.19	7.65	0.43	6.49	0.48	2.40	7.28	5.94
CA29	3.84	4.56	3.37	3.64	3.24	-3.75	6.58	-8.59	3.02	4.51	4.21	-2.88	4.04	5.75	4.01	5.76	5.92	3.99	1.97	2.62	-3.00	-0.05	3.75	3.74	6.26	-0.72	3.27	3.99	2.19	3.70	4.46	3.90	4.51	-0.66	4.81	3.83	-1.01	-4.94	0.78	-6.12	4.96	-0.02	4.04	-2.84	2.40	-3.28	-1.02	3.96	3.29
CA30	3.86	4.82	4.78	5.11	4.08	-1.78	6.81	-7.97	5.45	3.45	3.41	-2.72	3.78	6.19	3.73	5.92	6.91	4.24	2.08	2.83	2.75	0.01	1.79	4.39	6.54	0.29	3.45	4.69	2.85	5.23	5.08	4.49	5.21	-0.30	4.86	5.07	0.99	-4.43	0.90	-5.96	4.26	0.27	5.30	-2.09	3.22	-2.21	1.03	7.57	4.28
CA33	3.97	4.66	3.02	3.50	2.67	-3.82	4.59	-9.16	5.92	4.04	3.18	-2.88	3.46	6.49	2.93	5.87	6.77	3.72	1.11	4.65	0.72	1.81	2.71	3.98	5.67	-0.68	2.71	4.66	2.41	4.73	4.16	3.82	6.16	-1.58	3.93	4.25	0.60	-6.03	1.12	-5.77	5.02	0.60	5.11	-3.28	3.50	-1.92	-0.63		6.81
CA35	3.20	4.30	2.21	2.33	1.45	-4.36	4.16	-9.39	4.41	3.65	2.63	-3.31	2.52	7.43	2.16	5.06	5.10	3.44	0.34	3.41	1.00	0.59	2.49	3.40	5.60	-0.81	2.71	3.93	2.06	3.63	4.01	3.49	4.85	-1.36	4.49	4.23	0.15	-3.81	1.83	-5.62	3.59	0.98	5.00	-2.13	2.88	-3.11	-0.57	5.33	4.49
CA36	5.50	6.23	5.46	5.49	5.04	-1.50	6.83	-7.11	7.45	6.12	5.31	-0.97	5.80	10.05	5.45	8.70	9.62	6.03	3.74	4.40	0.23	1.30	4.13	5.01	6.58	0.03	3.51	4.83	2.85	4.39	4.90	3.47	5.29	-1.74	4.42	6.01	2.44	-3.80	1.74	-4.82	6.43	0.91	5.82	-0.98	5.52	5.30	6.11	7.64	5.07
CA37	4.07	6.33	1.36	5.14	0.50	-4.17	7.30	-7.83	0.33	3.28	3.74	-3.56	3.32	1.41	3.24	4.61	3.88	3.84	2.48	4.69	2.56	1.00	2.72	3.69	5.55	-0.42	2.89	3.97	2.33	4.89	4.17	3.02	5.77	-1.51	3.88	3.46	-0.23	-3.82	1.78	-5.42	2.03	1.48	4.99	-2.46	4.46	5.46		6.71	5.17
CA38	6.86	8.07	8.49	8.67	7.18	1.35	10.87	-5.08	2.86	5.95	7.12	-0.16	6.54	3.39	7.61	6.81	7.52	6.13	4.39	8.80	3.85	5.20	3.64	5.38	5.94	1.07	3.44	4.33	4.08	4.46	5.06	3.23	5.80	-1.87	3.75	7.45	4.61	-2.77	3.33	-3.35	5.50	2.66	7.23	-0.97	6.36	6.91		6.84	6.97
CA39	0.67	1.76	0.02	1.23	-0.41	-5.92	3.84	-10.05	1.54	0.54	2.43	-5.08	2.23	0.97	2.05	3.35	5.30	1.43	-0.65	2.30	1.11	-1.15	3.44	2.89	4.13	-0.64	2.07	3.81	1.45	3.28	3.85	4.17	5.36	-0.12	4.48	1.99	-1.95	-4.97	1.37	-6.95	4.09	0.58	3.69	-3.95	1.54	2.12	4.99	4.92	3.74
CA40	5.06	6.56	4.73	5.75	5.75	-2.06	6.09	-6.99	4.73	5.65	6.94	-0.74	7.08	5.00	6.55	7.53	8.93	6.08	4.39	5.14	5.62	2.58	4.55	4.97	5.84	-0.03	3.08	4.31	3.92	4.41	4.35	3.36	5.23	-1.97	3.58	8.15	3.87	-1.95	3.89	-3.42	6.92	3.38	7.03	-0.07	6.52	6.35	10.07	8.24	10.62
CA41	4.31	5.26	5.03	4.85	5.03	-2.41	5.97	-7.82	5.20	4.98	4.78	-1.78	5.39	5.02	4.96	6.08	7.61	5.25	3.44	4.63	3.88	1.44	4.54	4.23	6.07	-0.23	2.96	4.17	3.04	4.08	4.49	3.70	4.59	-1.35	4.11	5.56	1.12	-3.15	3.16	-4.12	5.73	2.02	5.42	-1.24	4.94	5.22	7.97	6.94	4.86
CA42	3.06	4.67	2.54	3.09	2.48	-4.90	4.60	-9.57	6.99	4.23	3.94	-3.50	3.91	8.26	3.51	5.52	9.06	3.54	2.25	2.45	5.63	-0.99	5.70	3.93	5.49	-0.43	2.58	4.09	2.89	4.00	4.39	3.91	4.24	-1.01	4.00	5.00	0.18	-5.81	0.79	-5.89	5.50	-0.22	4.30	-3.44	3.82	4.10		6.13	3.15
CA43	2.68	3.80							2.41	2.69	3.14	-3.87	3.00	2.29	2.79	5.19	5.50	3.54	2.23	2.50	2.79	-0.05	3.68	3.15	5.04	-0.96	2.79	4.12	2.24	2.62	4.04	3.13	4.75	-1.18	4.20	3.25	-0.51	-4.47	2.12	-5.63	5.79	0.52	4.91	-3.27	2.86	3.08	7.50	3.64	3.76
CA46	3.44	4.74	5.79	5.70	4.66	-1.41		-7.77	6.37	5.21	2.91	-2.90	4.43	5.99	3.78	6.47	8.40	3.92	2.48	5.71	5.38	0.45	4.51	2.60	5.37	-0.86	2.92	3.31	0.65	3.99	3.75	3.57	4.58	-1.22	4.40	3.62	-0.11	-5.51	0.05	-6.34	5.36	-0.44	3.86	-2.81	3.67	4.05			6.51
CA47	4.62	5.76	4.26	4.65	4.21	-2.60	7.17	-7.85	3.84	5.03	6.32	-1.69	6.11	5.10	5.84	5.25	8.32	4.82	2.45	3.86	4.54	-0.45	5.27	4.08	6.47	-0.20	3.02	4.40	2.13	4.01	4.41	3.38	5.18	-0.98	4.37	5.63	1.82	-3.68	3.14	-3.86	7.24	2.13	5.72	-1.78	4.59	5.33		3.59	2.57
CA49	2.26	3.76	3.66	4.35	4.35	-2.95	6.86	-8.14	1.21	4.13	3.16	-3.24	3.65	1.85	3.08	4.63	5.85	3.82	2.29	1.63	0.77	-2.22	2.86	3.27	5.51	-0.23	2.48	4.75	1.43	3.57	4.18	4.19	5.02	-0.65	4.01	3.99	0.37	-6.16	-0.11	-6.25	4.13	-0.69	2.81	-3.35	3.91	5.18		3.65	2.54
CA50	4.50	5.50	5.42	5.46	7.43	-1.73	9.78	-6.95	5.33	4.39	2.98	-3.59	3.54	7.02	2.95	6.76	6.10	4.53	2.53	5.19	1.68	0.37	3.89	3.57	5.68	-0.43	2.34	4.01	1.87	4.08	4.53	2.93	4.70	-1.77	4.06	5.23	2.90	-4.78	1.36	-4.99	5.29	0.92	4.35	-2.69	4.48	5.93	9.48	6.31	5.69
CA53	6.17	7.37	5.63	5.99	7.40	-0.63	7.82	-6.54	10.95	6.65	6.40	-0.57	6.28	9.48	6.85	6.88	8.99	6.64	5.39	7.20	11.36	1.54	4.37	4.40	6.98	0.76	3.41	4.69	3.40	5.15	5.09	3.84	5.40	-1.32	4.30	6.44	2.53	-3.11	2.44	-3.97	6.87	2.10	5.35	0.10	6.65	7.11	10.85	7.22	4.93
CA54	0.86	2.72	1.43	1.71	2.87	-5.15	3.36	-10.97	2.27	1.60	1.83	-4.96	2.20	3.24	1.94	3.48	5.09	2.68	0.83	1.48	-0.76	-2.22	4.07	1.81	3.39	-0.97	2.42	3.08	0.81	3.61	3.32	5.06	3.35	0.26	5.23	2.46	-0.83	-6.08	-0.43	-7.30	3.85	-1.09	1.67	-3.95	1.45	2.83	5.52	1.42	2.78
CA57	4.10	5.83	8.20	8.68	6.80	1.51		-4.75	5.23	8.26	7.21	0.20	7.08	5.61	8.15	10.84	8.77	7.45	6.84	5.74	3.73	1.12	3.02	4.75	6.14	0.37	3.06	3.93	3.69	3.94	4.66	3.64	5.17	-1.79	3.89	6.28	1.87	-1.18	3.76	-2.76	5.31	3.32	6.86	0.82	4.75	6.58		5.74	5.28
NA14	4.85	6.37	3.70	5.83	5.44	-2.51	7.11	-6.46	4.52	4.55	4.05	-2.19	4.53	4.95	3.93	5.33	6.42	4.65	2.16	4.76	5.02	1.72	5.90	4.98	5.95	0.72	3.23	4.42	3.53	4.43	4.58	3.59	5.33	-1.36	4.50	6.37	1.39	-4.10	2.45	-4.05	7.56	1.98	6.91	-2.12	4.94	6.13		5.81	6.10
Group 2
Sample ID	Hs-miR-127-1	Hs-miR-129-3p-1	Hs-miR-532-3p-1	Hs-miR-433-1	Hs-miR-494-1	Hs-miR-375-1	Hs-miR-449-1	Hs-miR-323-3p-1	Hs-miR-1207-5p-1	Hs-miR-615-5p-1	Hs-miR-532-1	Hs-miR-99b-1	Hs-miR-1180-1	Hs-miR-1224-5p-1	Hs-miR-574-1	Hs-miR-92-1	Hs-miR-1183-1	Hs-miR-92b-1	Hs-miR-490-1	Hs-miR-1253-1	Hs-miR-1273-1	Hs-miR-1301-1	Hs-miR-1972-1	Hs-miR-345-2	Hs-miR-383-1	Hs-miR-489-2	Hs-miR-202-2	Hs-miR-373-1	Hs-miR-220-1	Hs-miR-320a-1	Hs-miR-432-1	Hs-miR-483-3p-2	Hs-miR-339-3p-1	Hs-miR-483-5p-1	Hs-miR-487a-1	Hs-miR-548b-5p-1	Hs-miR-502-1	Hs-miR-631-1	Hs-miR-555-1	Hs-miR-641-1	Hs-miR-566-1	Hs-miR-628-1	Hs-miR-585-2	Hs-miR-637-1	Hs-miR-767-3p-1	Hs-miR-769-3p-2	Hs-let-7b*-1	Hs-miR-1914*-1	Hs-miR-149*-2
CA11	4.50	6.74	4.61	5.37	5.74	-1.73	8.61	-7.18	0.49	5.62	6.03	-0.44	5.79	1.36	6.11	5.15	7.37	4.85	4.32	4.50	2.59	0.89	0.94	3.38	6.16	-0.25	3.12	4.27	2.58	3.36	4.67	3.78	4.55	-1.58	4.27	5.26	2.36	-3.04	2.73	-3.92	4.06	2.43	5.18	-0.26	6.31	7.03	-18.09	3.04	2.67
CA12	2.55	4.55	3.64	4.05	5.31	-3.54	5.42	-8.72		3.64	3.53	-3.02	4.63	8.82	4.32	5.65	7.52	4.09	2.80	2.74		-0.40	5.99	3.07	4.92	-1.00	3.00	3.14	1.76	3.26	4.13	4.05	4.62	-1.11	4.01	5.35	1.60	-5.65	0.62	-5.71	4.33	0.13	2.63	-3.66	5.26	5.68	-19.93		-0.64
CA13	4.24	5.64	5.11	6.10	5.89	-1.66	6.73	-6.92	3.38	3.87	4.78	-2.28	4.94	3.24	4.73	4.78	5.74	3.87	1.93	5.08	2.55	2.11	3.19	3.23	5.73	-0.37	2.33	3.30	1.81	3.70	3.86	2.85	5.19	-2.17	4.21	5.12	1.50	-3.39	2.56	-4.66	8.38	1.76	6.22	-1.35	3.69	-1.16	1.83	6.07	6.08
CA14	5.34	6.75	5.32	5.57	4.90	-1.61		-7.83		5.61	6.20	-1.68	5.69		5.44	8.53	9.85	6.21	4.54	6.60	3.10	3.95	5.98	3.08	4.80	-0.75	2.44	3.22	1.86	4.08	3.63	2.58	4.69	-2.64	3.69	5.28	1.24	-3.58	1.94	-4.88	7.02	1.61	5.73	-1.00	3.92	-1.39	-0.50		-18.85
CA17	2.70	4.08	3.47	4.58	3.50	-2.73	4.40	-7.90	3.48	4.16	5.86	-1.32	4.18	6.98	4.09	6.98		4.73	2.84	4.12	-2.07	0.52	2.41	2.77	4.44	-0.72	1.96	3.98	0.62	3.63	3.23	3.50	4.58	-1.03	3.72	2.89	-0.70	-5.77	-0.21	-6.66	5.01	-0.40	2.93	-2.94	2.40	-2.74	-1.69	6.20	2.52
CA18	5.46	6.61	5.79	6.41	5.90	-0.70	6.95	-6.49	7.40	8.12	2.91		1.40		3.16	8.58	8.24	8.57		5.64	2.05	2.15	3.29	3.27	6.13	-0.20	2.48	4.02	1.65	3.99	4.39	3.33	4.89	-1.40	3.96	5.27	2.72	-3.91	1.88	-4.83	4.31	1.18	5.45	-1.08	6.10	5.73	5.65	6.18	5.47
CA19	4.02	4.95							6.45	3.71	4.60	-1.95	4.60	6.66	3.81	6.41	7.40	4.66	1.87	3.81	-0.72	0.41	3.52	2.64	5.38	-1.07	2.25	3.43	1.02	4.84	4.04	3.67	5.44	-1.42	4.02	4.81	0.59	-5.27	0.12	-6.56	6.08	-0.08	4.54	-2.45	3.00	-1.08	1.73		7.00
CA20	4.41	5.54	6.56	7.21	4.76	0.07		-6.26	5.81	5.06	4.69	-1.62	5.12	-19.52	4.77	5.55	9.09	5.43	3.07	2.49	0.82	0.10	3.79	3.83	5.73	-0.49	2.30	3.75	1.82	4.23	4.56	3.18	6.65	-1.29	3.99	5.90	2.04	-3.37	2.01	-4.93	6.14	1.69	5.40	-0.87	3.30	-1.89	1.45		8.40
CA22	6.01	6.76	6.55	6.93	5.58	-0.08	8.91	-5.70	9.72	5.89	6.79	0.10	6.56	10.09	6.37	8.88	10.58	7.09	4.13	4.58	2.80	2.18	5.57	4.59	6.45	0.49	3.27	5.12	3.15	5.67	4.98	3.76	5.62	-1.17	4.36	7.91	4.26	-1.76	3.77	-3.21	8.16	3.47	6.92	0.34	5.80	3.78	6.37		5.34
CA24	4.38	5.00	4.80	5.50	5.77	-1.74	6.55	-6.82	5.30	6.32	6.59	-0.37	6.53	6.07	6.69	7.14	10.66	6.28	4.77	4.38	1.94	1.95	4.35	4.60	6.30	-0.43	3.48	4.59	2.92	4.81	4.85	4.32	5.40	-1.24	4.70	6.63	2.62	-2.37	2.99	-3.81	6.60	2.71	7.33	0.04	5.75	3.90	4.99	5.70	7.08
CA31	3.93	4.32							7.13	3.90	5.09	-2.48	4.85	7.12	3.91	6.94		4.21	1.64	3.42	1.15	0.83	3.17	3.03	6.12	-0.06	2.56	4.15	2.49	5.78	3.92	3.84	4.38	-0.85	5.03	4.52	0.29	-0.64	5.02	-4.02	7.22	4.36	7.06	0.47	2.58	-2.31	1.10		6.13
CA34	1.82	4.25	1.52	3.70	0.72	-4.83	5.05	-11.18	3.25	2.77	1.26	-4.09	3.11	2.47	1.40	4.73	-23.70	1.48	-0.12	-1.44	-2.23	-4.33	-0.16	1.28	4.28	-3.20	2.05	3.61	-0.98	3.34	2.54	3.18	2.56	-1.48	3.68	2.27	-0.96	-6.49	-0.93	-9.21	2.76	-1.61	1.93	-4.79	-0.61	-4.69	-1.22		3.26
CA44	5.52	6.82							6.09	6.33	5.21	-1.48	6.29	6.87	6.26	7.71	8.67	6.07	5.05	7.13	4.97	2.06	5.55	4.85	5.94	0.20	2.94	4.37	2.97	4.72	4.58	3.56	5.34	-1.35	4.80	6.42	1.94	-2.36	3.51	-2.96	8.33	2.95	7.37	-0.11	5.69	6.25	11.17	8.88	7.66
CA45	4.79	6.29	7.86	8.02	6.38	0.34	10.36	-5.11	3.78	6.50	6.53	-0.49	6.79	4.43	7.55	8.52	7.44	6.42	5.45	-17.42	-17.42	-17.42	3.67	4.87	5.95	0.79	3.25	3.71	3.06	4.25	4.34	3.19	5.13	-1.48	4.76	5.87	2.82	-3.55	2.93	-3.80	4.94	2.17	7.32	-0.82	4.80	6.00	9.64	3.24	3.02
CA48	2.57	3.81	3.21	3.59	2.88	-3.75	5.06	-8.86	2.06	2.39	3.12	-3.68	3.06	2.58	2.38	3.21	5.42	2.56	0.04	1.50	3.26	-2.48	3.52	2.31	5.27	-0.92	2.33	4.30	0.88	3.22	3.55	3.86	4.31	-0.26	4.37	3.21	0.37	-7.19	-0.67	-6.97	3.59	-1.73	2.59	-5.10	3.10	3.57		2.30	1.60
CA51	6.27	7.94	6.17	6.67	4.78	-0.20	9.53	-6.04	3.20	5.96	5.61	-0.64	7.01	4.18	6.56	6.74	8.77	6.03	4.09	7.31	4.53	3.05	5.13	4.83	6.35	0.30	3.44	4.12	2.97	4.76	5.11	3.38	5.21	-1.83	3.88	6.21	3.01	-2.53	3.77	-2.78	6.86	3.25	5.74	-0.35	6.56	7.48		5.77	6.34
CA52	4.51	5.27	3.96	4.40	4.44	-2.88	6.03	-8.08	6.50	4.36	5.25	-2.01	5.14	5.19	5.43	5.67	8.29	4.46	2.94	3.37	7.57	-0.75	4.68	3.84	6.27	0.00	3.29	4.57	2.23	5.02	4.97	4.17	6.47	-0.81	4.18	4.45	1.24	-4.98	1.43	-5.07	6.52	0.56	4.06	-2.78	4.79	5.89	9.99		7.69
CA56	2.42	3.39							3.31	3.79	2.98	-3.05	3.89	4.48	3.13	-1.40	5.96	2.44	2.17	3.45	2.51	-0.56	4.46	3.10	5.15	-0.65	2.62	2.54	1.91	-0.92	4.17	4.19	4.03	-0.98	3.84	5.49	1.12	-4.70	1.10	-5.32	5.13	0.91	3.91	-2.83	3.88	4.50	6.04	4.23	1.31
NA1	5.63	6.79	6.88	9.15	7.01	0.58	8.97	-4.60	5.25	6.30	6.59	-0.44	8.14	6.33	6.91	8.07	10.32	6.80	5.35	5.41	6.57	2.45	5.47	5.02	6.07	0.11	3.64	4.30	3.68	4.23	4.88	3.69	5.63	-1.45	4.52	5.64	2.03	-3.70	2.29	-4.56	5.45	1.57	5.30	-1.82	6.20	6.32		4.53	5.02
NA2	3.63	4.56	4.16	4.61	4.02	-3.13	4.97	-8.44	4.35	4.19	5.06	-2.30	4.75	4.23	4.48	4.34	7.14	4.40	2.10	3.49	3.64	0.63	4.06	4.10	6.04	-1.35	2.90	4.09	2.26	3.94	4.09	2.74	4.67	-1.75	3.74	4.59	-0.14	-4.99	1.16	-5.78	5.60	0.20	4.88	-3.24	3.83	3.89		3.26	3.70
NA3	5.59	5.95	5.98	6.06	5.39	-1.06	6.77	-6.76	6.48	6.56	5.59	-0.62	6.63	8.50	6.07	8.37	9.51	6.63	4.13	4.99	5.05	1.95	6.47	4.91	6.27	0.58	3.28	4.30	3.43	4.38	4.62	3.03	5.52	-1.89	4.24	6.29	1.63	-1.91	3.78	-3.34	7.36	2.61	6.76	-0.20	5.44	6.24		4.12	3.32
NA4	5.25	5.80	4.29	5.27	4.28	-2.78	5.53	-7.83	4.01	5.10	5.17	-1.01	5.47	3.87	5.89	7.35	6.38	5.41	3.38	3.46	2.92	0.43	3.49	4.25	6.24	-0.29	2.88	4.30	3.01	3.45	4.09	3.36	5.43	-1.21	4.29	5.47	2.03	-2.68	3.23	-3.79	5.46	2.83	6.85	-1.46	5.31	5.43		3.49	3.12
NA5	5.49	6.29	8.04	8.37	7.43	0.47		-4.13	-0.10	4.29	4.16	-1.90	4.31	0.51	4.12	4.13	4.90	4.03	2.32	3.99	0.66	0.50	2.43	4.75	5.50	-0.16	3.12	4.20	3.25	3.50	4.18	3.50	5.05	-1.91	4.01	5.93	2.77	-4.06	2.64	-4.24	4.28	1.48	6.32	-1.66	6.11	7.02		3.10	2.56
NA6	3.66	5.08	3.95	5.72	4.80	-2.71	7.69	-7.62	0.88	2.60	3.04	-4.40	2.97	1.62	3.06	3.72	5.21	3.64	1.29	3.52	3.75	0.45	5.39	3.41	5.25	-0.84	2.43	3.42	1.95	4.29	3.80	2.87	5.23	-2.04	4.59	3.28	0.10	-5.41	0.60	-6.31	5.49	0.00	5.13	-3.79	4.24	5.04		5.09	5.09
NA7	7.02	8.09	6.62	7.22	6.34	-0.18	9.83	-5.89	5.53	5.67	6.61	-1.16	6.19	6.67	6.55	7.49	10.04	7.15	4.25	7.22	7.07	4.48	5.68	5.01	6.14	0.28	3.43	3.98	3.68	4.29	4.60	3.01	5.06	-2.09	4.02	6.41	2.89	-2.31	3.49	-3.42	7.76	2.84	7.94	-0.51	5.33	6.81		7.09	7.61
NA8	3.30	4.26	4.12	5.64	4.06	-2.06	5.96	-7.94	1.41	3.78	4.62	-3.10	3.46	2.21	4.33	4.63	5.83	4.73	3.05	5.61	2.96	2.29	4.39	3.79	5.80	-0.21	3.08	4.20	3.01	3.77	5.10	3.58	6.02	-0.81	4.83	4.37	0.58	-5.53	0.59	-6.16	4.07	-0.05	4.97	-2.67	2.98	5.12	8.57	3.24	3.03
NA9	5.29	6.33	4.74	5.28	5.10	-1.69	6.99	-7.68	8.27	5.59	8.36	0.08	7.22	7.95	6.93	6.35	9.50	6.76	4.45	5.08	3.01	2.16	3.27	4.09	5.62	-0.33	2.75	3.82	3.07	2.55	4.21	3.06	5.71	-1.49	3.70	5.41	1.99	-3.14	2.51	-4.40	4.64	2.27	6.64	-1.01	4.82	6.12			10.28
NA10	5.10	6.84	5.62	6.23	6.18	-1.22	8.03	-6.47	5.69	5.50	6.29	-1.26	6.50	5.65	5.89	7.34	8.13	6.34	4.09	5.66	3.60	2.34	5.79	5.09	6.33	-0.09	3.67	4.92	3.69	4.63	5.13	3.55	5.41	-0.70	4.92	6.04	1.88	-3.05	3.11	-3.77	6.80	2.76	7.72	-0.49	5.77	6.89		6.38	6.01
NA11	2.99	4.39	3.12	3.92	3.33	-3.54	5.69	-9.33	6.27	4.19	2.67	-3.75	3.52	4.71	2.52	6.28	7.20	3.85	2.35	2.74	4.16	-0.18	2.47	4.04	6.16	-0.12	2.24	3.45	2.17	3.78	3.84	3.21	5.97	-0.54	4.18	4.39	0.16	-6.00	0.23	-6.47	2.48	-0.15	4.89	-2.88	3.39	3.96			5.69
NA12	5.07	6.58						-18.63	5.40	4.37	3.91	-2.65	4.67	5.53	4.98	7.70	8.69	5.02	3.62	4.30	5.13	0.71	4.97	4.76	6.17	0.07	2.89	3.64	3.45	4.17	4.11	3.70	5.03	-0.87	4.50	6.08	2.41	-4.50	1.15	-5.16	6.36	1.00	6.24	-1.30	4.70	5.67	9.35	6.46	5.96
NA13	5.38	6.67	4.89	5.97	6.27	-1.24	9.25	-6.24	4.41	5.14	4.88	-1.87	5.00	4.77	5.26	7.30	6.48	5.29	3.74	5.04	4.37	1.53	4.79	4.59	6.11	0.45	3.22	4.67	3.00	5.10	4.72	3.40	5.04	-1.16	4.64	6.19	1.67	-3.52	2.16	-4.26	6.58	2.12	6.92	-0.96	4.90	5.55	8.91	6.60	5.31
NA15	5.47	6.43	5.03	5.57	5.28	-1.40	7.57	-6.75	5.01	5.18	5.46	-0.81	5.33	5.56	6.22	8.56	8.90	6.85	4.43	5.12	5.59	2.07	4.56	4.80	6.54	0.11	3.32	4.46	3.68	4.66	4.73	3.14	5.41	-1.59	3.83	6.18	2.29	-2.84	2.94	-3.88	6.94	2.46	6.95	-0.79	5.15	6.34	10.96	4.39	3.67
NA16	4.56	5.61	2.74	3.62	3.44	-3.38	5.35	-8.27	3.00	4.91	4.00	-2.04	3.94	3.79	4.44	6.03	7.47	4.72	2.39	2.42	2.96	-0.12	2.64	4.11	5.90	-0.38	3.24	3.94	3.26	3.92	4.68	4.11	5.23	-0.97	4.43	5.07	0.86	-4.17	1.45	-5.24	4.57	1.53	5.98	-2.05	3.95	5.13	8.58	6.33	5.22
NA17	5.31	6.40	5.58	5.82	5.79	-1.16	7.37	-6.61	4.70	6.20	3.34	-2.00	4.26	6.49	3.91	6.23	8.11	5.25	3.22	4.50	5.09	1.35	6.04	5.80	6.66	0.31	3.17	4.65	3.64	4.68	4.93	4.27	5.21	-1.15	5.38	6.90	2.84	-3.37	2.55	-4.04	6.88	2.36	6.86	-0.72	5.44	7.00	-17.51	5.20	4.60
NA18	4.16	5.39	4.66	5.09	5.88	-1.61	5.98	-7.54	1.45	3.85	3.38	-3.42	3.96	2.36	3.56	4.74	4.64	4.15	2.34	4.62	3.39	0.86	4.41	4.52	5.42	-0.19	2.81	3.97	3.12	4.14	3.60	3.17	5.15	-1.52	3.94	4.34	-0.14	-4.09	1.56	-5.30	4.05	1.47	5.78	-1.97	3.96	5.27	7.71	4.64	4.27
NA19	6.84	8.37	6.78	6.75	6.51	0.20	9.21	-5.79	4.44	5.96	7.12	-0.28	7.30	4.90	6.40	6.94	8.10	6.25	4.82	8.40	7.24	4.39	6.00	5.15	6.23	0.36	3.01	4.04	4.52	4.70	4.93	3.19	6.42	-1.67	4.35	7.79	2.81	-1.96	3.30	-3.20	6.36	3.18	7.71	-0.13	5.21	6.77	10.32	5.74	6.59
NA20	5.15	6.96	6.35	6.28	6.26	-0.09	7.53	-6.75	10.27	5.81	6.68	-0.36	7.39	9.93	7.18	8.57	10.41	6.99	4.56	6.23	6.37	2.33	5.54	4.50	5.88	0.52	2.96	3.91	3.68	5.05	4.29	3.79	5.28	-1.33	4.73	6.22	2.05	-3.83	1.75	-5.04	5.74	1.38	5.54	-1.90	5.02	5.33			10.13
NA21	5.07	6.63	4.42	4.73	5.31	-2.02	5.76	-8.00	7.58	5.96	6.76	-0.62	6.32	7.48	6.22	8.18	9.47	6.35	4.67	6.48	5.57	2.73	4.02	4.67	6.00	-0.11	2.75	3.89	3.08	4.70	3.78	3.37	5.05	-1.44	4.05	6.85	3.46	-2.71	2.34	-4.68	6.61	2.12	6.35	-0.58	4.48	5.36	8.80
NA23	-0.95		-1.00			-6.26					-1.44	-5.56						-1.43			-3.62	-4.13	-4.50	-4.19		-6.35	-0.51		-5.45		-0.28			-0.94		-2.95	-1.03	-9.86	-4.42	-14.71	-0.63	-4.81	-2.66	-8.68	-1.53
NA24	5.75	6.77							5.89	5.86	5.26	-1.27	5.40	5.89	5.90	8.27	9.53	6.00	4.98	4.74	6.58	1.09	4.53	4.63	5.67	-0.30	2.67	3.59	2.99	4.22	4.11	3.41	4.83	-1.91	4.57	6.59	1.95	-3.68	1.45	-5.03	6.37	1.51	5.81	-0.94	3.99	3.37	9.89	7.92	7.28
NA25	1.93	2.98	2.19	3.85	3.26	-3.22	6.11	-9.21	4.12	4.39	3.38	-3.23	3.91	7.48	2.97	6.47	7.06	4.40	2.39	2.55	2.71	-1.28	2.60	2.99	5.12	-0.34	2.60	3.79	1.71	4.87	4.17	3.68	4.72	-0.61	4.70	5.61	1.73	-5.28	0.69	-6.36	3.66	0.10	5.07	-3.00	2.47	2.16	6.22		4.27
NA26	3.75	4.87	4.39	4.29	4.24	-2.19	7.57	-8.24	6.25	3.00	2.48	-3.50	2.76	6.64	2.58	4.81	6.02	3.96	1.11	2.20	2.66	-1.28	3.87	4.15	5.88	-0.23	2.87	4.62	2.67	4.65	4.53	4.05	4.68	-0.67	5.32	4.22	0.27	-4.86	0.62	-5.98	4.47	0.07	4.47	-2.81	2.98	4.32	8.12		-19.83
NA28	5.97	6.75	5.83	6.58	6.57	-0.80	8.14	-5.88	6.84	6.04	5.90	-0.63	6.41	7.82	5.44	7.77	10.06	6.25	3.84	6.04	7.64	2.08	6.72	4.84	6.38	-0.10	3.17	4.14	3.86	4.56	5.00	3.86	5.53	-1.23	4.82	6.89	2.85	-3.09	2.75	-3.67	8.42	2.53	7.09	-1.14	4.72	6.40	11.41	9.26	9.19
NA29	3.95	5.32	7.52	6.16	5.72	-0.25	8.41	-6.14	3.73	4.57	4.11	-2.13	5.53	5.35	4.37	6.70	6.72	4.92	3.46	3.86	4.96	0.43	3.20	4.23	5.94	-0.20	2.84	3.73	2.83	4.62	4.77	4.14	5.13	-0.46	4.85	7.83	1.08	-4.97	0.84	-5.58	4.38	0.19	5.17	-2.28	4.26	5.55	7.64	8.53	5.44
NA30	4.63	5.30	3.84	4.41	3.29	-2.34	6.98	-8.50	5.06	4.26	4.10	-2.47	5.01	5.65	4.14	6.49	7.52	5.39	3.32	4.77	4.24	0.46	3.18	4.48	5.69	-0.09	3.02	4.13	2.53	4.64	4.40	3.75	5.14	-1.00	4.62	5.17	0.60	-5.38	0.60	-5.53	3.53	0.38	5.23	-3.56	3.89	5.15	8.08	-19.37	6.76
NA31	6.77	8.21	6.98	7.49	6.71	0.73	8.96	-5.52	8.13	6.57	5.86	-0.75	7.01	9.79	6.81	8.03	8.12	7.26	4.94	8.30	9.56	4.40	5.77	5.40	5.81	0.51	3.52	3.93	3.36	4.86	4.77	3.15	5.93	-1.96	4.27	7.92	3.35	-2.00	3.65	-3.01	7.39	3.26	7.36	-0.44	6.12	7.14	11.71		9.23
NA32	5.34	6.68	6.78	6.47	6.04	-0.43		-6.51	4.33	5.84	6.65	-0.48	6.70	6.24	6.61	8.09	7.76	6.45	3.90	6.73	4.50	2.49	2.60	5.06	5.94	0.40	3.03	4.20	3.07	3.75	5.21	3.97	5.32	-1.13	5.11	6.61	1.62	-2.59	3.21	-3.75	5.68	2.82	7.14	-1.51	4.44	6.13	8.81	9.98	7.02
NA33	4.95	6.19	4.55	5.39	5.50	-2.25	7.29	-7.26	4.68	5.35	6.80	-0.74	6.56	5.86	6.02	5.57	10.53	5.58	2.78	4.16	3.98	0.45	0.66	4.13	5.10	-0.28	2.60	3.61	3.18	2.71	3.87	3.88	3.47	-0.81	4.28	6.27	1.74	-3.39	2.81	-3.80	6.37	2.18	6.64	-1.97	4.82	5.63		5.96	7.34
NA34	3.05	4.47	4.10	4.77	4.13	-2.79		-9.48	5.11	4.28	3.59	-3.19	4.20	6.71	3.40	5.94	7.11	3.85	2.62	3.01	3.27	-1.46	0.59	1.38	3.69	-2.85	1.97	2.45	-0.34	2.52	3.50	4.70	4.52	-1.69	3.65	3.68	-0.04	-5.86	-0.71	-7.56	2.58	-1.11	4.09	-3.78	2.63	4.09			4.26
NA35	4.70	5.77	4.57	4.25	5.59	-2.50	6.21	-7.91	9.14	6.74	5.26	-1.26	7.03	9.24	6.19	10.36	9.89	6.19	4.71	6.94	7.70	2.19	5.33	4.28	6.35	0.73	3.31	4.58	2.89	4.35	4.83	4.18	6.41	-0.18	4.83	5.89	1.42	-3.76	1.64	-4.55	6.87	1.41	6.34	-0.92	4.87	5.54			7.14
Group 1	CAD >70%
Group 2	CAD >0% - <70%
Note 1	NA14 moved to CAD group because it has 95% in its LAD somehow previously it was in control group. I did not change the Name (N14) to not make any confusion but this is a CAD patient
Note 2	I have removed the LMCA, LAD, CX, RCA and Collateral and replaced with CAD (Coronary Artery Disease) only. Group1 has all 1 (>70%), Group2 has all 0 (<70%)
Note 3	Please do not confuse with the sample IDs looks like they mixed (NAs and CAs) but this is because of reorganiztion based on artery blockage %. Changing the names needs to be involve with many other previous files
[truncated: 24 more columns]
