# Supplementary material for: The distribution of circulating microRNA and their relation to coronary disease
Source: F1000Res. 2012 Nov 19;1:50. [Version 1] doi: 10.12688/f1000research.1-50.v1 (PMC3752638; doi:10.12688/f1000research.1-50.v1)
Supplement: List of all miRNA assays. — All miRNAs measured in whole blood, platelets, peripheral blood mononuclear cells (PBMCs) and plasma. [file f1000research-1-221-s0001.tgz]

Archive with 1 entries (1 files):
- Supplemental_Table_1.csv
