# Supplementary material for: The distribution of circulating microRNA and their relation to coronary disease
Source: F1000Res. 2012 Nov 19;1:50. [Version 1] doi: 10.12688/f1000research.1-50.v1 (PMC3752638; doi:10.12688/f1000research.1-50.v1)
Supplement: List of all miRNA assays. — All miRNAs measured in whole blood, platelets, peripheral blood mononuclear cells (PBMCs) and plasma. [file f1000research-1-221-s0001.tgz › Supplemental_Table_1.csv]

Plate Name	Well Position	Seq Name
'hsa plate 1	A01	Hs_let-7a_1
'hsa plate 1	B01	Hs_let-7b_1
'hsa plate 1	C01	Hs_let-7c_1
'hsa plate 1	D01	Hs_let-7d_2
'hsa plate 1	E01	Hs_let-7e_2
'hsa plate 1	F01	Hs_let-7f_1
'hsa plate 1	G01	Hs_let-7i_1
'hsa plate 1	H01	Hs_miR-100_1
'hsa plate 1	A02	Hs_miR-101_3
'hsa plate 1	B02	Hs_miR-103_1
'hsa plate 1	C02	Hs_miR-106b_1
'hsa plate 1	D02	Hs_miR-10a_1
'hsa plate 1	E02	Hs_miR-122a_1
'hsa plate 1	F02	Hs_miR-124a_1
'hsa plate 1	G02	Hs_miR-125a-3p_1
'hsa plate 1	H02	Hs_miR-125a_1
'hsa plate 1	A03	Hs_miR-125b_1
'hsa plate 1	B03	Hs_miR-126_1
'hsa plate 1	C03	Hs_miR-127_1
'hsa plate 1	D03	Hs_miR-128_1
'hsa plate 1	E03	Hs_miR-129-3p_1
'hsa plate 1	F03	Hs_miR-129_1
'hsa plate 1	G03	Hs_miR-130a_1
'hsa plate 1	H03	Hs_miR-130b_1
'hsa plate 1	A04	Hs_miR-132_1
'hsa plate 1	B04	Hs_miR-133a_1
'hsa plate 1	C04	Hs_miR-134_1
'hsa plate 1	D04	Hs_miR-135a_2
'hsa plate 1	E04	Hs_miR-135b_1
'hsa plate 1	F04	Hs_miR-136_1
'hsa plate 1	G04	Hs_miR-137_1
'hsa plate 1	H04	Hs_miR-138_1
'hsa plate 1	A05	Hs_miR-139-3p_1
'hsa plate 1	B05	Hs_miR-139_1
'hsa plate 1	C05	Hs_miR-140-3p_1
'hsa plate 1	D05	Hs_miR-140_1
'hsa plate 1	E05	Hs_miR-141_1
'hsa plate 1	F05	Hs_miR-142-3p_1
'hsa plate 1	G05	Hs_miR-142-5p_1
'hsa plate 1	H05	Hs_miR-143_1
'hsa plate 1	A06	Hs_miR-145_1
'hsa plate 1	B06	Hs_miR-146a_1
'hsa plate 1	C06	Hs_miR-147b_1
'hsa plate 1	D06	Hs_miR-148b_1
'hsa plate 1	E06	Hs_miR-150_1
'hsa plate 1	F06	Hs_miR-151-5p_1
'hsa plate 1	G06	Hs_miR-152_1
'hsa plate 1	H06	Hs_miR-153_1
'hsa plate 1	A07	Hs_miR-154_1
'hsa plate 1	B07	Hs_miR-15b_2
'hsa plate 1	C07	Hs_miR-16_1
'hsa plate 1	D07	Hs_miR-17_1
'hsa plate 1	E07	Hs_miR-181a_2
'hsa plate 1	F07	Hs_miR-181b_1
'hsa plate 1	G07	Hs_miR-181c_2
'hsa plate 1	H07	Hs_miR-181d_1
'hsa plate 1	A08	Hs_miR-183_1
'hsa plate 1	B08	Hs_miR-184_1
'hsa plate 1	C08	Hs_miR-185_1
'hsa plate 1	D08	Hs_miR-186_1
'hsa plate 1	E08	Hs_miR-187_1
'hsa plate 1	F08	Hs_miR-188_1
'hsa plate 1	G08	Hs_miR-18a_1
'hsa plate 1	H08	Hs_miR-190_2
'hsa plate 1	A09	Hs_miR-191_1
'hsa plate 1	B09	Hs_miR-192_1
'hsa plate 1	C09	Hs_miR-193a_1
'hsa plate 1	D09	Hs_miR-194_1
'hsa plate 1	E09	Hs_miR-195_1
'hsa plate 1	F09	Hs_miR-196a_1
'hsa plate 1	G09	Hs_miR-196b_1
'hsa plate 1	H09	Hs_miR-199a-3p_1
'hsa plate 1	A10	Hs_miR-199a_1
'hsa plate 1	B10	Hs_miR-19a_1
'hsa plate 1	C10	Hs_miR-19b_1
'hsa plate 1	D10	Hs_miR-200a_1
'hsa plate 1	E10	Hs_miR-200c_1
'hsa plate 1	F10	Hs_miR-203_1
'hsa plate 1	G10	Hs_miR-204_1
'hsa plate 1	H10	Hs_miR-205_1
'hsa plate 1	A11	Hs_miR-206_1
'hsa plate 1	B11	Hs_miR-208_1
'hsa plate 1	C11	Hs_miR-20a_1
'hsa plate 1	D11	Hs_miR-20b_1
'hsa plate 1	E11	Hs_miR-21_2
'hsa plate 1	F11	Hs_miR-210_1
'hsa plate 1	G11	Hs_miR-212_1
'hsa plate 1	H11	Hs_miR-214_1
'hsa plate 1	A12	Hs_RNU1A_1
'hsa plate 1	B12	Hs_RNU5A_1
'hsa plate 1	C12	Hs_RNU6B_2
'hsa plate 1	D12	Hs_SNORD25_1
'hsa plate 1	E12	Hs_SCARNA17_1
'hsa plate 1	F12	Hs_SNORA73A_1
'hsa plate 2	A01	Hs_miR-216a_1
'hsa plate 2	B01	Hs_miR-218_1
'hsa plate 2	C01	Hs_miR-219_1
'hsa plate 2	D01	Hs_miR-22_1
'hsa plate 2	E01	Hs_miR-221_1
'hsa plate 2	F01	Hs_miR-222_2
'hsa plate 2	G01	Hs_miR-223_1
'hsa plate 2	H01	Hs_miR-23a_1
'hsa plate 2	A02	Hs_miR-24_1
'hsa plate 2	B02	Hs_miR-25_1
'hsa plate 2	C02	Hs_miR-26a_1
'hsa plate 2	D02	Hs_miR-26b_1
'hsa plate 2	E02	Hs_miR-27a_1
'hsa plate 2	F02	Hs_miR-27b_1
'hsa plate 2	G02	Hs_miR-28_1
'hsa plate 2	H02	Hs_miR-296-3p_1
'hsa plate 2	A03	Hs_miR-296-5p_1
'hsa plate 2	B03	Hs_miR-299-5p_1
'hsa plate 2	C03	Hs_miR-29a_1
'hsa plate 2	D03	Hs_miR-29b_1
'hsa plate 2	E03	Hs_miR-29c_1
'hsa plate 2	F03	Hs_miR-301a_1
'hsa plate 2	G03	Hs_miR-30a-5p_1
'hsa plate 2	H03	Hs_miR-30b_1
'hsa plate 2	A04	Hs_miR-30c_2
'hsa plate 2	B04	Hs_miR-30d_2
'hsa plate 2	C04	Hs_miR-30e_1
'hsa plate 2	D04	Hs_miR-31_1
'hsa plate 2	E04	Hs_miR-32_1
'hsa plate 2	F04	Hs_miR-320b_1
'hsa plate 2	G04	Hs_miR-323-3p_1
'hsa plate 2	H04	Hs_miR-323-5p_2
'hsa plate 2	A05	Hs_miR-324-5p_1
'hsa plate 2	B05	Hs_miR-326_1
'hsa plate 2	C05	Hs_miR-328_1
'hsa plate 2	D05	Hs_miR-330-5p_1
'hsa plate 2	E05	Hs_miR-331_1
'hsa plate 2	F05	Hs_miR-335_1
'hsa plate 2	G05	Hs_miR-338_1
'hsa plate 2	H05	Hs_miR-338-5p_1
'hsa plate 2	A06	Hs_miR-339_1
'hsa plate 2	B06	Hs_miR-33_1
'hsa plate 2	C06	Hs_miR-340_2
'hsa plate 2	D06	Hs_miR-342_1
'hsa plate 2	E06	Hs_miR-34a_1
'hsa plate 2	F06	Hs_miR-34c_1
'hsa plate 2	G06	Hs_miR-361_1
'hsa plate 2	H06	Hs_miR-363_1
'hsa plate 2	A07	Hs_miR-365_1
'hsa plate 2	B07	Hs_miR-369-3p_1
'hsa plate 2	C07	Hs_miR-369-5p_1
'hsa plate 2	D07	Hs_miR-370_1
'hsa plate 2	E07	Hs_miR-374b_1
'hsa plate 2	F07	Hs_miR-375_1
'hsa plate 2	G07	Hs_miR-377_1
'hsa plate 2	H07	Hs_miR-422b_1
'hsa plate 2	A08	Hs_miR-379_2
'hsa plate 2	B08	Hs_miR-381_1
'hsa plate 2	C08	Hs_miR-382_1
'hsa plate 2	D08	Hs_miR-409-3p_1
'hsa plate 2	E08	Hs_miR-409-5p_1
'hsa plate 2	F08	Hs_miR-410_1
'hsa plate 2	G08	Hs_miR-411_1
'hsa plate 2	H08	Hs_miR-423_1
'hsa plate 2	A09	Hs_miR-424_1
'hsa plate 2	B09	Hs_miR-425_1
'hsa plate 2	C09	Hs_miR-431_1
'hsa plate 2	D09	Hs_miR-433_1
'hsa plate 2	E09	Hs_miR-448_1
'hsa plate 2	F09	Hs_miR-449_1
'hsa plate 2	G09	Hs_miR-450_1
'hsa plate 2	H09	Hs_miR-451_1
'hsa plate 2	A10	Hs_miR-455_1
'hsa plate 2	B10	Hs_miR-484_1
'hsa plate 2	C10	Hs_miR-485-5p_1
'hsa plate 2	D10	Hs_miR-487b_1
'hsa plate 2	E10	Hs_miR-494_1
'hsa plate 2	F10	Hs_miR-495_1
'hsa plate 2	G10	Hs_miR-497_1
'hsa plate 2	H10	Hs_miR-499_1
'hsa plate 2	A11	Hs_miR-532-3p_1
'hsa plate 2	B11	Hs_miR-539_1
'hsa plate 2	C11	Hs_miR-542-3p_2
'hsa plate 2	D11	Hs_miR-542-5p_1
'hsa plate 2	E11	Hs_miR-543_1
'hsa plate 2	F11	Hs_miR-652_3
'hsa plate 2	G11	Hs_miR-671-3p_1
'hsa plate 2	H11	Hs_miR-7_1
'hsa plate 2	A12	Hs_RNU1A_1
'hsa plate 2	B12	Hs_RNU5A_1
'hsa plate 2	C12	Hs_RNU6B_2
'hsa plate 2	D12	Hs_SNORD25_1
'hsa plate 2	E12	Hs_SCARNA17_1
'hsa plate 2	F12	Hs_SNORA73A_1
'hsa plate 3	A01	Hs_miR-708_1
'hsa plate 3	B01	Hs_miR-760_1
'hsa plate 3	C01	Hs_miR-873_1
'hsa plate 3	D01	Hs_miR-877_1
'hsa plate 3	E01	Hs_miR-9_1
'hsa plate 3	F01	Hs_miR-92_1
'hsa plate 3	G01	Hs_miR-92b_1
'hsa plate 3	H01	Hs_miR-93_1
'hsa plate 3	A02	Hs_miR-96_1
'hsa plate 3	B02	Hs_miR-98_1
'hsa plate 3	C02	Hs_miR-99a_1
'hsa plate 3	D02	Hs_miR-99b_1
'hsa plate 3	E02	Hs_let-7g_2
'hsa plate 3	F02	Hs_miR-1_2
'hsa plate 3	G02	Hs_miR-10b_2
'hsa plate 3	H02	Hs_miR-1197_1
'hsa plate 3	A03	Hs_miR-127-5p_1
'hsa plate 3	B03	Hs_miR-146b_1
'hsa plate 3	C03	Hs_miR-148a_1
'hsa plate 3	D03	Hs_miR-149_1
'hsa plate 3	E03	Hs_miR-15a_1
'hsa plate 3	F03	Hs_miR-188-3p_1
'hsa plate 3	G03	Hs_miR-190b_1
'hsa plate 3	H03	Hs_miR-197_2
'hsa plate 3	A04	Hs_miR-200b_3
'hsa plate 3	B04	Hs_miR-208b_1
'hsa plate 3	C04	Hs_miR-216b_1
'hsa plate 3	D04	Hs_miR-297_1
'hsa plate 3	E04	Hs_miR-302a_2
'hsa plate 3	F04	Hs_miR-302b_1
'hsa plate 3	G04	Hs_miR-302c_1
'hsa plate 3	H04	Hs_miR-302d_1
'hsa plate 3	A05	Hs_miR-331-5p_1
'hsa plate 3	B05	Hs_miR-367_2
'hsa plate 3	C05	Hs_miR-421_1
'hsa plate 3	D05	Hs_miR-423-5p_1
'hsa plate 3	E05	Hs_miR-485-3p_1
'hsa plate 3	F05	Hs_miR-486_1
'hsa plate 3	G05	Hs_miR-490_1
'hsa plate 3	H05	Hs_miR-491_1
'hsa plate 3	A06	Hs_miR-496_2
'hsa plate 3	B06	Hs_miR-504_1
'hsa plate 3	C06	Hs_miR-532_1
'hsa plate 3	D06	Hs_miR-551b_1
'hsa plate 3	E06	Hs_miR-574_1
'hsa plate 3	F06	Hs_miR-590-3p_1
'hsa plate 3	G06	Hs_miR-590_1
'hsa plate 3	H06	Hs_miR-592_1
'hsa plate 3	A07	Hs_miR-615_1
'hsa plate 3	B07	Hs_miR-615-5p_1
'hsa plate 3	C07	Hs_miR-653_3
'hsa plate 3	D07	Hs_miR-654-3p_1
'hsa plate 3	E07	Hs_miR-668_1
'hsa plate 3	F07	Hs_miR-671-5p_2
'hsa plate 3	G07	Hs_miR-744_1
'hsa plate 3	H07	Hs_miR-875-5p_1
'hsa plate 3	A08	Hs_miR-219-2-3p_1
'hsa plate 3	B08	Hs_miR-224_1
'hsa plate 3	C08	Hs_miR-28-3p_1
'hsa plate 3	D08	Hs_miR-412_1
'hsa plate 3	E08	Hs_miR-505_1
'hsa plate 3	F08	Hs_miR-758_2
'hsa plate 3	G08	Hs_miR-103-as_1
'hsa plate 3	H08	Hs_miR-105_1
'hsa plate 3	A09	Hs_miR-106a_1
'hsa plate 3	B09	Hs_miR-1178_1
'hsa plate 3	C09	Hs_miR-1179_1
'hsa plate 3	D09	Hs_miR-1180_1
'hsa plate 3	E09	Hs_miR-1182_1
'hsa plate 3	F09	Hs_miR-1183_1
'hsa plate 3	G09	Hs_miR-1184_1
'hsa plate 3	H09	Hs_miR-1185_1
'hsa plate 3	A10	Hs_miR-1200_1
'hsa plate 3	B10	Hs_miR-1201_1
'hsa plate 3	C10	Hs_miR-1202_1
'hsa plate 3	D10	Hs_miR-1203_1
'hsa plate 3	E10	Hs_miR-1204_1
'hsa plate 3	F10	Hs_miR-1205_1
'hsa plate 3	G10	Hs_miR-1206_1
'hsa plate 3	H10	Hs_miR-1207-3p_1
'hsa plate 3	A11	Hs_miR-1207-5p_1
'hsa plate 3	B11	Hs_miR-1208_1
'hsa plate 3	C11	Hs_miR-1224-3p_1
'hsa plate 3	D11	Hs_miR-1224-5p_1
'hsa plate 3	E11	Hs_miR-1225-5p_1
'hsa plate 3	F11	Hs_miR-1226_1
'hsa plate 3	G11	Hs_miR-1227_1
'hsa plate 3	H11	Hs_miR-1228_1
'hsa plate 3	A12	Hs_RNU1A_1
'hsa plate 3	B12	Hs_RNU5A_1
'hsa plate 3	C12	Hs_RNU6B_2
'hsa plate 3	D12	Hs_SNORD25_1
'hsa plate 3	E12	Hs_SCARNA17_1
'hsa plate 3	F12	Hs_SNORA73A_1
'hsa plate 4	A01	Hs_miR-1229_1
'hsa plate 4	B01	Hs_miR-1231_1
'hsa plate 4	C01	Hs_miR-1233_1
'hsa plate 4	D01	Hs_miR-1234_1
'hsa plate 4	E01	Hs_miR-1236_1
'hsa plate 4	F01	Hs_miR-1237_1
'hsa plate 4	G01	Hs_miR-1238_1
'hsa plate 4	H01	Hs_miR-1243_1
'hsa plate 4	A02	Hs_miR-1244_1
'hsa plate 4	B02	Hs_miR-1245_1
'hsa plate 4	C02	Hs_miR-1246_1
'hsa plate 4	D02	Hs_miR-1247_1
'hsa plate 4	E02	Hs_miR-1248_1
'hsa plate 4	F02	Hs_miR-1249_1
'hsa plate 4	G02	Hs_miR-1250_1
'hsa plate 4	H02	Hs_miR-1251_1
'hsa plate 4	A03	Hs_miR-1252_1
'hsa plate 4	B03	Hs_miR-1253_1
'hsa plate 4	C03	Hs_miR-1254_1
'hsa plate 4	D03	Hs_miR-1255a_1
'hsa plate 4	E03	Hs_miR-1255b_1
'hsa plate 4	F03	Hs_miR-1256_1
'hsa plate 4	G03	Hs_miR-1257_1
'hsa plate 4	H03	Hs_miR-1258_1
'hsa plate 4	A04	Hs_miR-1259_1
'hsa plate 4	B04	Hs_miR-1260_1
'hsa plate 4	C04	Hs_miR-1261_1
'hsa plate 4	D04	Hs_miR-1262_1
'hsa plate 4	E04	Hs_miR-1263_1
'hsa plate 4	F04	Hs_miR-1264_1
'hsa plate 4	G04	Hs_miR-1265_1
'hsa plate 4	H04	Hs_miR-1266_1
'hsa plate 4	A05	Hs_miR-1267_1
'hsa plate 4	B05	Hs_miR-1269_1
'hsa plate 4	C05	Hs_miR-1270_1
'hsa plate 4	D05	Hs_miR-1271_1
'hsa plate 4	E05	Hs_miR-1272_1
'hsa plate 4	F05	Hs_miR-1273_1
'hsa plate 4	G05	Hs_miR-1274a_1
'hsa plate 4	H05	Hs_miR-1275_1
'hsa plate 4	A06	Hs_miR-1276_1
'hsa plate 4	B06	Hs_miR-1278_1
'hsa plate 4	C06	Hs_miR-1279_1
'hsa plate 4	D06	Hs_miR-1281_1
'hsa plate 4	E06	Hs_miR-1282_1
'hsa plate 4	F06	Hs_miR-1283_1
'hsa plate 4	G06	Hs_miR-1284_1
'hsa plate 4	H06	Hs_miR-1285_1
'hsa plate 4	A07	Hs_miR-1286_1
'hsa plate 4	B07	Hs_miR-1287_1
'hsa plate 4	C07	Hs_miR-1288_1
'hsa plate 4	D07	Hs_miR-1289_1
'hsa plate 4	E07	Hs_miR-1290_1
'hsa plate 4	F07	Hs_miR-1291_1
'hsa plate 4	G07	Hs_miR-1292_1
'hsa plate 4	H07	Hs_miR-1293_1
'hsa plate 4	A08	Hs_miR-1294_1
'hsa plate 4	B08	Hs_miR-1295_1
'hsa plate 4	C08	Hs_miR-1296_1
'hsa plate 4	D08	Hs_miR-1297_1
'hsa plate 4	E08	Hs_miR-1298_1
'hsa plate 4	F08	Hs_miR-1299_1
'hsa plate 4	G08	Hs_miR-1300_1
'hsa plate 4	H08	Hs_miR-1301_1
'hsa plate 4	A09	Hs_miR-1302_1
'hsa plate 4	B09	Hs_miR-1303_1
'hsa plate 4	C09	Hs_miR-1304_1
'hsa plate 4	D09	Hs_miR-1305_1
'hsa plate 4	E09	Hs_miR-1306_1
'hsa plate 4	F09	Hs_miR-1307_1
'hsa plate 4	G09	Hs_miR-1308_1
'hsa plate 4	H09	Hs_miR-1321_1
'hsa plate 4	A10	Hs_miR-1322_1
'hsa plate 4	B10	Hs_miR-1323_1
'hsa plate 4	C10	Hs_miR-1324_1
'hsa plate 4	D10	Hs_miR-1468_1
'hsa plate 4	E10	Hs_miR-146b-3p_1
'hsa plate 4	F10	Hs_miR-147_1
'hsa plate 4	G10	Hs_miR-1471_1
'hsa plate 4	H10	Hs_miR-151-3p_1
'hsa plate 4	A11	Hs_miR-1537_1
'hsa plate 4	B11	Hs_miR-1538_1
'hsa plate 4	C11	Hs_miR-1539_1
'hsa plate 4	D11	Hs_miR-155_1
'hsa plate 4	E11	Hs_miR-182_2
'hsa plate 4	F11	Hs_miR-1825_1
'hsa plate 4	G11	Hs_miR-1826_1
'hsa plate 4	H11	Hs_miR-1827_1
'hsa plate 4	A12	Hs_RNU1A_1
'hsa plate 4	B12	Hs_RNU5A_1
'hsa plate 4	C12	Hs_RNU6B_2
'hsa plate 4	D12	Hs_SNORD25_1
'hsa plate 4	E12	Hs_SCARNA17_1
'hsa plate 4	F12	Hs_SNORA73A_1
'hsa plate 5	A01	Hs_miR-1908_1
'hsa plate 5	B01	Hs_miR-1910_1
'hsa plate 5	C01	Hs_miR-1911_1
'hsa plate 5	D01	Hs_miR-1912_1
'hsa plate 5	E01	Hs_miR-1913_1
'hsa plate 5	F01	Hs_miR-1914_1
'hsa plate 5	G01	Hs_miR-193a-5p_1
'hsa plate 5	H01	Hs_miR-193b_2
'hsa plate 5	A02	Hs_miR-1972_1
'hsa plate 5	B02	Hs_miR-1973_1
'hsa plate 5	C02	Hs_miR-1974_1
'hsa plate 5	D02	Hs_miR-1975_1
'hsa plate 5	E02	Hs_miR-1976_1
'hsa plate 5	F02	Hs_miR-1977_1
'hsa plate 5	G02	Hs_miR-1978_1
'hsa plate 5	H02	Hs_miR-1979_1
'hsa plate 5	A03	Hs_miR-198_2
'hsa plate 5	B03	Hs_miR-199b_1
'hsa plate 5	C03	Hs_miR-202_2
'hsa plate 5	D03	Hs_miR-2052_1
'hsa plate 5	E03	Hs_miR-2054_1
'hsa plate 5	F03	Hs_miR-211_1
'hsa plate 5	G03	Hs_miR-2110_1
'hsa plate 5	H03	Hs_miR-2113_1
'hsa plate 5	A04	Hs_miR-215_1
'hsa plate 5	B04	Hs_miR-217_1
'hsa plate 5	C04	Hs_miR-219-1-3p_1
'hsa plate 5	D04	Hs_miR-220_1
'hsa plate 5	E04	Hs_miR-220b_1
'hsa plate 5	F04	Hs_miR-220c_1
'hsa plate 5	G04	Hs_miR-298_1
'hsa plate 5	H04	Hs_miR-299-3p_1
'hsa plate 5	A05	Hs_miR-300_1
'hsa plate 5	B05	Hs_miR-301b_1
'hsa plate 5	C05	Hs_miR-302e_1
'hsa plate 5	D05	Hs_miR-302f_1
'hsa plate 5	E05	Hs_miR-320a_1
'hsa plate 5	F05	Hs_miR-320c_1
'hsa plate 5	G05	Hs_miR-320d_1
'hsa plate 5	H05	Hs_miR-324-3p_2
'hsa plate 5	A06	Hs_miR-325_1
'hsa plate 5	B06	Hs_miR-329_1
'hsa plate 5	C06	Hs_miR-330-3p_1
'hsa plate 5	D06	Hs_miR-337-3p_1
'hsa plate 5	E06	Hs_miR-337-5p_1
'hsa plate 5	F06	Hs_miR-339-3p_1
'hsa plate 5	G06	Hs_miR-33b_3
'hsa plate 5	H06	Hs_miR-342-5p_1
'hsa plate 5	A07	Hs_miR-345_2
'hsa plate 5	B07	Hs_miR-346_2
'hsa plate 5	C07	Hs_miR-34b_2
'hsa plate 5	D07	Hs_miR-34c-3p_1
'hsa plate 5	E07	Hs_miR-361-3p_1
'hsa plate 5	F07	Hs_miR-362-3p_1
'hsa plate 5	G07	Hs_miR-362-5p_1
'hsa plate 5	H07	Hs_miR-371_1
'hsa plate 5	A08	Hs_miR-371-5p_1
'hsa plate 5	B08	Hs_miR-372_1
'hsa plate 5	C08	Hs_miR-373_1
'hsa plate 5	D08	Hs_miR-374a_1
'hsa plate 5	E08	Hs_miR-376a_1
'hsa plate 5	F08	Hs_miR-376b_1
'hsa plate 5	G08	Hs_miR-368_1
'hsa plate 5	H08	Hs_miR-380-3p_1
'hsa plate 5	A09	Hs_miR-383_1
'hsa plate 5	B09	Hs_miR-384_2
'hsa plate 5	C09	Hs_miR-422a_1
'hsa plate 5	D09	Hs_miR-429_1
'hsa plate 5	E09	Hs_miR-432_1
'hsa plate 5	F09	Hs_miR-449b_1
'hsa plate 5	G09	Hs_miR-450b-3p_1
'hsa plate 5	H09	Hs_miR-450b-5p_1
'hsa plate 5	A10	Hs_miR-452_3
'hsa plate 5	B10	Hs_miR-453_3
'hsa plate 5	C10	Hs_miR-454_1
'hsa plate 5	D10	Hs_miR-455-3p_1
'hsa plate 5	E10	Hs_miR-483-3p_2
'hsa plate 5	F10	Hs_miR-483-5p_1
'hsa plate 5	G10	Hs_miR-486-3p_1
'hsa plate 5	H10	Hs_miR-487a_1
'hsa plate 5	A11	Hs_miR-488_3
'hsa plate 5	B11	Hs_miR-489_2
'hsa plate 5	C11	Hs_miR-490-5p_1
'hsa plate 5	D11	Hs_miR-491-3p_1
'hsa plate 5	E11	Hs_miR-492_1
'hsa plate 5	F11	Hs_miR-493-3p_1
'hsa plate 5	G11	Hs_miR-498_1
'hsa plate 5	H11	Hs_miR-499-3p_1
'hsa plate 5	A12	Hs_RNU1A_1
'hsa plate 5	B12	Hs_RNU5A_1
'hsa plate 5	C12	Hs_RNU6B_2
'hsa plate 5	D12	Hs_SNORD25_1
'hsa plate 5	E12	Hs_SCARNA17_1
'hsa plate 5	F12	Hs_SNORA73A_1
'hsa plate 6	A01	Hs_miR-500_2
'hsa plate 6	B01	Hs_miR-501-3p_1
'hsa plate 6	C01	Hs_miR-501-5p_1
'hsa plate 6	D01	Hs_miR-502-3p_1
'hsa plate 6	E01	Hs_miR-502_1
'hsa plate 6	F01	Hs_miR-503_1
'hsa plate 6	G01	Hs_miR-506_2
'hsa plate 6	H01	Hs_miR-507_1
'hsa plate 6	A02	Hs_miR-508-3p_1
'hsa plate 6	B02	Hs_miR-508-5p_1
'hsa plate 6	C02	Hs_miR-509-3-5p_1
'hsa plate 6	D02	Hs_miR-509-3p_1
'hsa plate 6	E02	Hs_miR-509-5p_1
'hsa plate 6	F02	Hs_miR-510_2
'hsa plate 6	G02	Hs_miR-511_1
'hsa plate 6	H02	Hs_miR-512-3p_1
'hsa plate 6	A03	Hs_miR-512-5p_1
'hsa plate 6	B03	Hs_miR-513a-3p_1
'hsa plate 6	C03	Hs_miR-513-5p_1
'hsa plate 6	D03	Hs_miR-513b_1
'hsa plate 6	E03	Hs_miR-513c_1
'hsa plate 6	F03	Hs_miR-514_1
'hsa plate 6	G03	Hs_miR-515-3p_1
'hsa plate 6	H03	Hs_miR-515-5p_1
'hsa plate 6	A04	Hs_miR-516a-3p_1
'hsa plate 6	B04	Hs_miR-516a-5p_1
'hsa plate 6	C04	Hs_miR-516b_1
'hsa plate 6	D04	Hs_miR-517a_1
'hsa plate 6	E04	Hs_miR-517b_1
'hsa plate 6	F04	Hs_miR-517c_1
'hsa plate 6	G04	Hs_miR-518a_1
'hsa plate 6	H04	Hs_miR-518a-5p_1
'hsa plate 6	A05	Hs_miR-518b_1
'hsa plate 6	B05	Hs_miR-518c_1
'hsa plate 6	C05	Hs_miR-518d-3p_1
'hsa plate 6	D05	Hs_miR-518d-5p_1
'hsa plate 6	E05	Hs_miR-518e_1
'hsa plate 6	F05	Hs_miR-518e*_1
'hsa plate 6	G05	Hs_miR-518f_2
'hsa plate 6	H05	Hs_miR-519a_2
'hsa plate 6	A06	Hs_miR-519b_1
'hsa plate 6	B06	Hs_miR-519c-3p_1
'hsa plate 6	C06	Hs_miR-519d_1
'hsa plate 6	D06	Hs_miR-519e_3
'hsa plate 6	E06	Hs_miR-520a_1
'hsa plate 6	F06	Hs_miR-520a*_1
'hsa plate 6	G06	Hs_miR-520b_1
'hsa plate 6	H06	Hs_miR-520c_1
'hsa plate 6	A07	Hs_miR-520d_1
'hsa plate 6	B07	Hs_miR-520d-5p_1
'hsa plate 6	C07	Hs_miR-520e_1
'hsa plate 6	D07	Hs_miR-520g_1
'hsa plate 6	E07	Hs_miR-521_1
'hsa plate 6	F07	Hs_miR-522_2
'hsa plate 6	G07	Hs_miR-523_1
'hsa plate 6	H07	Hs_miR-524_1
'hsa plate 6	A08	Hs_miR-524*_1
'hsa plate 6	B08	Hs_miR-525*_1
'hsa plate 6	C08	Hs_miR-525_1
'hsa plate 6	D08	Hs_miR-526b_1
'hsa plate 6	E08	Hs_miR-541_1
'hsa plate 6	F08	Hs_miR-544_2
'hsa plate 6	G08	Hs_miR-545_3
'hsa plate 6	H08	Hs_miR-548a_1
'hsa plate 6	A09	Hs_miR-548a-5p_1
'hsa plate 6	B09	Hs_miR-548b_1
'hsa plate 6	C09	Hs_miR-548b-5p_1
'hsa plate 6	D09	Hs_miR-548c-3p_1
'hsa plate 6	E09	Hs_miR-548c-5p_1
'hsa plate 6	F09	Hs_miR-548d_1
'hsa plate 6	G09	Hs_miR-548d-5p_1
'hsa plate 6	H09	Hs_miR-548e_1
'hsa plate 6	A10	Hs_miR-548f_1
'hsa plate 6	B10	Hs_miR-548g_1
'hsa plate 6	C10	Hs_miR-548h_1
'hsa plate 6	D10	Hs_miR-548i_1
'hsa plate 6	E10	Hs_miR-548j_1
'hsa plate 6	F10	Hs_miR-548k_1
'hsa plate 6	G10	Hs_miR-548l_1
'hsa plate 6	H10	Hs_miR-548m_1
'hsa plate 6	A11	Hs_miR-548n_1
'hsa plate 6	B11	Hs_miR-548o_1
'hsa plate 6	C11	Hs_miR-548p_1
'hsa plate 6	D11	Hs_miR-549_1
'hsa plate 6	E11	Hs_miR-550_2
'hsa plate 6	F11	Hs_miR-551a_2
'hsa plate 6	G11	Hs_miR-552_2
'hsa plate 6	H11	Hs_miR-553_2
'hsa plate 6	A12	Hs_RNU1A_1
'hsa plate 6	B12	Hs_RNU5A_1
'hsa plate 6	C12	Hs_RNU6B_2
'hsa plate 6	D12	Hs_SNORD25_1
'hsa plate 6	E12	Hs_SCARNA17_1
'hsa plate 6	F12	Hs_SNORA73A_1
'hsa plate 7	A01	Hs_miR-554_1
'hsa plate 7	B01	Hs_miR-555_1
'hsa plate 7	C01	Hs_miR-556-3p_1
'hsa plate 7	D01	Hs_miR-556-5p_1
'hsa plate 7	E01	Hs_miR-557_1
'hsa plate 7	F01	Hs_miR-558_1
'hsa plate 7	G01	Hs_miR-559_2
'hsa plate 7	H01	Hs_miR-561_2
'hsa plate 7	A02	Hs_miR-562_1
'hsa plate 7	B02	Hs_miR-563_1
'hsa plate 7	C02	Hs_miR-564_1
'hsa plate 7	D02	Hs_miR-566_1
'hsa plate 7	E02	Hs_miR-567_1
'hsa plate 7	F02	Hs_miR-569_2
'hsa plate 7	G02	Hs_miR-570_2
'hsa plate 7	H02	Hs_miR-571_1
'hsa plate 7	A03	Hs_miR-573_1
'hsa plate 7	B03	Hs_miR-575_1
'hsa plate 7	C03	Hs_miR-576-3p_1
'hsa plate 7	D03	Hs_miR-576-5p_1
'hsa plate 7	E03	Hs_miR-577_1
'hsa plate 7	F03	Hs_miR-578_1
'hsa plate 7	G03	Hs_miR-579_2
'hsa plate 7	H03	Hs_miR-580_2
'hsa plate 7	A04	Hs_miR-581_1
'hsa plate 7	B04	Hs_miR-582-3p_1
'hsa plate 7	C04	Hs_miR-582_1
'hsa plate 7	D04	Hs_miR-583_1
'hsa plate 7	E04	Hs_miR-584_1
'hsa plate 7	F04	Hs_miR-585_2
'hsa plate 7	G04	Hs_miR-586_2
'hsa plate 7	H04	Hs_miR-587_1
'hsa plate 7	A05	Hs_miR-588_1
'hsa plate 7	B05	Hs_miR-589_2
'hsa plate 7	C05	Hs_miR-591_1
'hsa plate 7	D05	Hs_miR-593_3
'hsa plate 7	E05	Hs_miR-595_1
'hsa plate 7	F05	Hs_miR-596_2
'hsa plate 7	G05	Hs_miR-597_1
'hsa plate 7	H05	Hs_miR-598_2
'hsa plate 7	A06	Hs_miR-599_2
'hsa plate 7	B06	Hs_miR-600_1
'hsa plate 7	C06	Hs_miR-601_1
'hsa plate 7	D06	Hs_miR-602_2
'hsa plate 7	E06	Hs_miR-603_1
'hsa plate 7	F06	Hs_miR-604_1
'hsa plate 7	G06	Hs_miR-605_1
'hsa plate 7	H06	Hs_miR-606_1
'hsa plate 7	A07	Hs_miR-607_1
'hsa plate 7	B07	Hs_miR-608_1
'hsa plate 7	C07	Hs_miR-609_1
'hsa plate 7	D07	Hs_miR-610_2
'hsa plate 7	E07	Hs_miR-611_2
'hsa plate 7	F07	Hs_miR-612_1
'hsa plate 7	G07	Hs_miR-613_1
'hsa plate 7	H07	Hs_miR-614_2
'hsa plate 7	A08	Hs_miR-616_3
'hsa plate 7	B08	Hs_miR-617_1
'hsa plate 7	C08	Hs_miR-618_1
'hsa plate 7	D08	Hs_miR-619_1
'hsa plate 7	E08	Hs_miR-620_2
'hsa plate 7	F08	Hs_miR-621_1
'hsa plate 7	G08	Hs_miR-622_1
'hsa plate 7	H08	Hs_miR-623_1
'hsa plate 7	A09	Hs_miR-624_2
'hsa plate 7	B09	Hs_miR-625_2
'hsa plate 7	C09	Hs_miR-626_2
'hsa plate 7	D09	Hs_miR-627_2
'hsa plate 7	E09	Hs_miR-628_1
'hsa plate 7	F09	Hs_miR-628-5p_1
'hsa plate 7	G09	Hs_miR-629_2
'hsa plate 7	H09	Hs_miR-630_1
'hsa plate 7	A10	Hs_miR-631_1
'hsa plate 7	B10	Hs_miR-632_2
'hsa plate 7	C10	Hs_miR-633_2
'hsa plate 7	D10	Hs_miR-634_1
'hsa plate 7	E10	Hs_miR-635_1
'hsa plate 7	F10	Hs_miR-636_3
'hsa plate 7	G10	Hs_miR-637_1
'hsa plate 7	H10	Hs_miR-639_2
'hsa plate 7	A11	Hs_miR-640_2
'hsa plate 7	B11	Hs_miR-641_1
'hsa plate 7	C11	Hs_miR-642_1
'hsa plate 7	D11	Hs_miR-643_1
'hsa plate 7	E11	Hs_miR-644_1
'hsa plate 7	F11	Hs_miR-645_2
'hsa plate 7	G11	Hs_miR-646_1
'hsa plate 7	H11	Hs_miR-647_1
'hsa plate 7	A12	Hs_RNU1A_1
'hsa plate 7	B12	Hs_RNU5A_1
'hsa plate 7	C12	Hs_RNU6B_2
'hsa plate 7	D12	Hs_SNORD25_1
'hsa plate 7	E12	Hs_SCARNA17_1
'hsa plate 7	F12	Hs_SNORA73A_1
'hsa plate 8	A01	Hs_miR-648_1
'hsa plate 8	B01	Hs_miR-649_1
'hsa plate 8	C01	Hs_miR-650_1
'hsa plate 8	D01	Hs_miR-651_1
'hsa plate 8	E01	Hs_miR-654_1
'hsa plate 8	F01	Hs_miR-655_2
'hsa plate 8	G01	Hs_miR-656_1
'hsa plate 8	H01	Hs_miR-657_2
'hsa plate 8	A02	Hs_miR-658_1
'hsa plate 8	B02	Hs_miR-659_2
'hsa plate 8	C02	Hs_miR-660_1
'hsa plate 8	D02	Hs_miR-661_1
'hsa plate 8	E02	Hs_miR-662_1
'hsa plate 8	F02	Hs_miR-664_1
'hsa plate 8	G02	Hs_miR-665_1
'hsa plate 8	H02	Hs_miR-675_1
'hsa plate 8	A03	Hs_miR-720_1
'hsa plate 8	B03	Hs_miR-766_1
'hsa plate 8	C03	Hs_miR-767-3p_1
'hsa plate 8	D03	Hs_miR-767-5p_1
'hsa plate 8	E03	Hs_miR-769-3p_2
'hsa plate 8	F03	Hs_miR-769-5p_1
'hsa plate 8	G03	Hs_miR-770-5p_2
'hsa plate 8	H03	Hs_miR-802_2
'hsa plate 8	A04	Hs_miR-875-3p_1
'hsa plate 8	B04	Hs_miR-876-3p_1
'hsa plate 8	C04	Hs_miR-876-5p_1
'hsa plate 8	D04	Hs_miR-885-3p_1
'hsa plate 8	E04	Hs_miR-885-5p_1
'hsa plate 8	F04	Hs_miR-886-3p_1
'hsa plate 8	G04	Hs_miR-886-5p_1
'hsa plate 8	H04	Hs_miR-887_2
'hsa plate 8	A05	Hs_miR-888_1
'hsa plate 8	B05	Hs_miR-889_1
'hsa plate 8	C05	Hs_miR-890_1
'hsa plate 8	D05	Hs_miR-891a_1
'hsa plate 8	E05	Hs_miR-891b_1
'hsa plate 8	F05	Hs_miR-892a_1
'hsa plate 8	G05	Hs_miR-892b_1
'hsa plate 8	H05	Hs_miR-920_1
'hsa plate 8	A06	Hs_miR-921_1
'hsa plate 8	B06	Hs_miR-922_1
'hsa plate 8	C06	Hs_miR-924_1
'hsa plate 8	D06	Hs_miR-933_1
'hsa plate 8	E06	Hs_miR-934_1
'hsa plate 8	F06	Hs_miR-935_1
'hsa plate 8	G06	Hs_miR-936_1
'hsa plate 8	H06	Hs_miR-937_1
'hsa plate 8	A07	Hs_miR-938_1
'hsa plate 8	B07	Hs_miR-939_1
'hsa plate 8	C07	Hs_miR-941_1
'hsa plate 8	D07	Hs_miR-942_1
'hsa plate 8	E07	Hs_miR-943_1
'hsa plate 8	F07	Hs_miR-944_1
'hsa plate 8	G07	Hs_miR-95_2
'hsa plate 8	H07	Hs_let-7b*_1
'hsa plate 8	A08	Hs_let-7d*_1
'hsa plate 8	B08	Hs_let-7i*_1
'hsa plate 8	C08	Hs_miR-106b*_1
'hsa plate 8	D08	Hs_miR-10a*_1
'hsa plate 8	E08	Hs_miR-124*_1
'hsa plate 8	F08	Hs_miR-125b-1*_1
'hsa plate 8	G08	Hs_miR-126*_1
'hsa plate 8	H08	Hs_miR-181a*_1
'hsa plate 8	A09	Hs_miR-218-2*_1
'hsa plate 8	B09	Hs_miR-22*_1
'hsa plate 8	C09	Hs_miR-26b*_1
'hsa plate 8	D09	Hs_miR-27a*_1
'hsa plate 8	E09	Hs_miR-29a*_1
'hsa plate 8	F09	Hs_miR-29c*_1
'hsa plate 8	G09	Hs_miR-30a*_1
'hsa plate 8	H09	Hs_miR-30c-1*_1
'hsa plate 8	A10	Hs_miR-30c-2*_1
'hsa plate 8	B10	Hs_miR-30e*_1
'hsa plate 8	C10	Hs_miR-340_1
'hsa plate 8	D10	Hs_miR-378_1
'hsa plate 8	E10	Hs_miR-380-5p_1
'hsa plate 8	F10	Hs_miR-708*_1
'hsa plate 8	G10	Hs_miR-9*_1
'hsa plate 8	H10	Hs_miR-99b*_1
'hsa plate 8	A11	Hs_let-7f-1*_1
'hsa plate 8	B11	Hs_let-7g*_1
'hsa plate 8	C11	Hs_miR-10b*_1
'hsa plate 8	D11	Hs_miR-135a*_1
'hsa plate 8	E11	Hs_miR-148a*_1
'hsa plate 8	F11	Hs_miR-154*_1
'hsa plate 8	G11	Hs_miR-15b*_1
'hsa plate 8	H11	Hs_miR-183*_1
'hsa plate 8	A12	Hs_RNU1A_1
'hsa plate 8	B12	Hs_RNU5A_1
'hsa plate 8	C12	Hs_RNU6B_2
'hsa plate 8	D12	Hs_SNORD25_1
'hsa plate 8	E12	Hs_SCARNA17_1
'hsa plate 8	F12	Hs_SNORA73A_1
'hsa plate 9	A01	Hs_miR-200a*_2
'hsa plate 9	B01	Hs_miR-200b*_1
'hsa plate 9	C01	Hs_miR-200c*_1
'hsa plate 9	D01	Hs_miR-214*_1
'hsa plate 9	E01	Hs_miR-27b*_1
'hsa plate 9	F01	Hs_miR-29b-1*_1
'hsa plate 9	G01	Hs_miR-335*_1
'hsa plate 9	H01	Hs_miR-33a*_1
'hsa plate 9	A02	Hs_miR-411*_1
'hsa plate 9	B02	Hs_miR-425-3p_1
'hsa plate 9	C02	Hs_miR-431*_1
'hsa plate 9	D02	Hs_miR-7-1*_1
'hsa plate 9	E02	Hs_miR-744*_1
'hsa plate 9	F02	Hs_miR-93*_1
'hsa plate 9	G02	Hs_let-7e*_1
'hsa plate 9	H02	Hs_miR-136*_1
'hsa plate 9	A03	Hs_miR-23a*_1
'hsa plate 9	B03	Hs_miR-29b-2*_1
'hsa plate 9	C03	Hs_miR-30d*_1
'hsa plate 9	D03	Hs_miR-363*_1
'hsa plate 9	E03	Hs_let-7a*_1
'hsa plate 9	F03	Hs_let-7a-2*_1
'hsa plate 9	G03	Hs_let-7c*_1
'hsa plate 9	H03	Hs_let-7f-2*_1
'hsa plate 9	A04	Hs_miR-100*_1
'hsa plate 9	B04	Hs_miR-101*_1
'hsa plate 9	C04	Hs_miR-103-2*_1
'hsa plate 9	D04	Hs_miR-105*_1
'hsa plate 9	E04	Hs_miR-106a*_1
'hsa plate 9	F04	Hs_miR-122*_1
'hsa plate 9	G04	Hs_miR-1226*_1
'hsa plate 9	H04	Hs_miR-1228*_2
'hsa plate 9	A05	Hs_miR-125b-2*_1
'hsa plate 9	B05	Hs_miR-129*_1
'hsa plate 9	C05	Hs_miR-130a*_1
'hsa plate 9	D05	Hs_miR-130b*_1
'hsa plate 9	E05	Hs_miR-132*_1
'hsa plate 9	F05	Hs_miR-135b*_1
'hsa plate 9	G05	Hs_miR-138-1*_1
'hsa plate 9	H05	Hs_miR-138-2*_1
'hsa plate 9	A06	Hs_miR-141*_1
'hsa plate 9	B06	Hs_miR-143*_1
'hsa plate 9	C06	Hs_miR-144*_1
'hsa plate 9	D06	Hs_miR-145*_1
'hsa plate 9	E06	Hs_miR-146a*_1
'hsa plate 9	F06	Hs_miR-148b*_1
'hsa plate 9	G06	Hs_miR-149*_2
'hsa plate 9	H06	Hs_miR-150*_1
'hsa plate 9	A07	Hs_miR-155*_1
'hsa plate 9	B07	Hs_miR-15a*_1
'hsa plate 9	C07	Hs_miR-16-1*_1
'hsa plate 9	D07	Hs_miR-16-2*_1
'hsa plate 9	E07	Hs_miR-17-3p_1
'hsa plate 9	F07	Hs_miR-181a-2*_1
'hsa plate 9	G07	Hs_miR-181c*_1
'hsa plate 9	H07	Hs_miR-182*_2
'hsa plate 9	A08	Hs_miR-185*_1
'hsa plate 9	B08	Hs_miR-186*_1
'hsa plate 9	C08	Hs_miR-187*_1
'hsa plate 9	D08	Hs_miR-18a*_1
'hsa plate 9	E08	Hs_miR-18b*_1
'hsa plate 9	F08	Hs_miR-1909*_1
'hsa plate 9	G08	Hs_miR-191*_1
'hsa plate 9	H08	Hs_miR-1911*_1
'hsa plate 9	A09	Hs_miR-1914*_1
'hsa plate 9	B09	Hs_miR-1915*_1
'hsa plate 9	C09	Hs_miR-192*_1
'hsa plate 9	D09	Hs_miR-193b*_1
'hsa plate 9	E09	Hs_miR-194*_1
'hsa plate 9	F09	Hs_miR-195*_1
'hsa plate 9	G09	Hs_miR-196a*_1
'hsa plate 9	H09	Hs_miR-196b*_1
'hsa plate 9	A10	Hs_miR-19a*_1
'hsa plate 9	B10	Hs_miR-19b-1*_1
'hsa plate 9	C10	Hs_miR-19b-2*_1
'hsa plate 9	D10	Hs_miR-202*_2
'hsa plate 9	E10	Hs_miR-205*_1
'hsa plate 9	F10	Hs_miR-20a*_1
'hsa plate 9	G10	Hs_miR-20b*_1
'hsa plate 9	H10	Hs_miR-21*_1
'hsa plate 9	A11	Hs_miR-218-1*_1
'hsa plate 9	B11	Hs_miR-221*_1
'hsa plate 9	C11	Hs_miR-222*_1
'hsa plate 9	D11	Hs_miR-223*_1
'hsa plate 9	E11	Hs_miR-224*_1
'hsa plate 9	F11	Hs_miR-23b*_1
'hsa plate 9	G11	Hs_miR-24-1*_1
'hsa plate 9	H11	Hs_miR-24-2*_1
'hsa plate 9	A12	Hs_RNU1A_1
'hsa plate 9	B12	Hs_RNU5A_1
'hsa plate 9	C12	Hs_RNU6B_2
'hsa plate 9	D12	Hs_SNORD25_1
'hsa plate 9	E12	Hs_SCARNA17_1
'hsa plate 9	F12	Hs_SNORA73A_1
'hsa plate 10	A01	Hs_miR-25*_1
'hsa plate 10	B01	Hs_miR-26a-1*_1
'hsa plate 10	C01	Hs_miR-26a-2*_1
'hsa plate 10	D01	Hs_miR-302a*_3
'hsa plate 10	E01	Hs_miR-302b*_2
'hsa plate 10	F01	Hs_miR-302c*_1
'hsa plate 10	G01	Hs_miR-302d*_1
'hsa plate 10	H01	Hs_miR-30b*_1
'hsa plate 10	A02	Hs_miR-31*_1
'hsa plate 10	B02	Hs_miR-33b*_1
'hsa plate 10	C02	Hs_miR-34a*_1
'hsa plate 10	D02	Hs_miR-34b_1
'hsa plate 10	E02	Hs_miR-365*_1
'hsa plate 10	F02	Hs_miR-367*_1
'hsa plate 10	G02	Hs_miR-373*_1
'hsa plate 10	H02	Hs_miR-374a*_1
'hsa plate 10	A03	Hs_miR-374b*_1
'hsa plate 10	B03	Hs_miR-376a*_3
'hsa plate 10	C03	Hs_miR-377*_1
'hsa plate 10	D03	Hs_miR-379*_1
'hsa plate 10	E03	Hs_miR-424*_1
'hsa plate 10	F03	Hs_miR-432*_1
'hsa plate 10	G03	Hs_miR-449b*_1
'hsa plate 10	H03	Hs_miR-452*_2
'hsa plate 10	A04	Hs_miR-454-5p_1
'hsa plate 10	B04	Hs_miR-488_1
'hsa plate 10	C04	Hs_miR-493*_1
'hsa plate 10	D04	Hs_miR-497*_1
'hsa plate 10	E04	Hs_miR-500_1
'hsa plate 10	F04	Hs_miR-505*_1
'hsa plate 10	G04	Hs_miR-517*_1
'hsa plate 10	H04	Hs_miR-518c*_1
'hsa plate 10	A05	Hs_miR-518f*_2
'hsa plate 10	B05	Hs_miR-519e*_1
'hsa plate 10	C05	Hs_miR-541*_1
'hsa plate 10	D05	Hs_miR-545*_1
'hsa plate 10	E05	Hs_miR-550_1
'hsa plate 10	F05	Hs_miR-551b*_1
'hsa plate 10	G05	Hs_miR-589*_1
'hsa plate 10	H05	Hs_miR-593_1
'hsa plate 10	A06	Hs_miR-616_1
'hsa plate 10	B06	Hs_miR-624*_1
'hsa plate 10	C06	Hs_miR-625*_1
'hsa plate 10	D06	Hs_miR-629_1
'hsa plate 10	E06	Hs_miR-664*_1
'hsa plate 10	F06	Hs_miR-675b_1
'hsa plate 10	G06	Hs_miR-7-2*_1
'hsa plate 10	H06	Hs_miR-877*_1
'hsa plate 10	A07	Hs_miR-888*_1
'hsa plate 10	B07	Hs_miR-92a-1*_1
'hsa plate 10	C07	Hs_miR-92a-2*_1
'hsa plate 10	D07	Hs_miR-92b*_2
'hsa plate 10	E07	Hs_miR-96*_1
'hsa plate 10	F07	Hs_miR-99a*_1
'hsa plate 10	A12	Hs_RNU1A_1
'hsa plate 10	B12	Hs_RNU5A_1
'hsa plate 10	C12	Hs_RNU6B_2
'hsa plate 10	D12	Hs_SNORD25_1
'hsa plate 10	E12	Hs_SCARNA17_1
'hsa plate 10	F12	Hs_SNORA73A_1
