# Supplementary material for: The distribution of circulating microRNA and their relation to coronary disease
Source: F1000Res. 2012 Nov 19;1:50. [Version 1] doi: 10.12688/f1000research.1-50.v1 (PMC3752638; doi:10.12688/f1000research.1-50.v1)
Supplement: Unique distribution of miRNAs expressed in plasma, peripheral blood mononuclear cells (PBMCs), platelets, whole blood and serum. Average Ct values shown. — Expression of miRNA measured in whole blood, platelets, peripheral blood mononuclear cells (PBMCs) and plasma. Ct value, higher number indicates lower expression. [file f1000research-1-221-s0002.tgz › Supplemental_Table_2.csv]

miRNA Name	Plasma	PBMCs	Platelets	Whole Blood	Serum
GAPDH	21.17	14.52	17.52	15.06	22.86
Hs-RNU1A-1	N/A	9.76	18.22	11.23	24.41
Hs-RNU5A-1	N/A	11.10	19.18	13.71	N/A
Hs-RNU6B-2	N/A	12.24	20.32	13.63	N/A
Hs-SCARNA17-1	N/A	17.32	23.91	19.71	N/A
Hs-SNORA73A-1	N/A	14.36	23.95	16.11	N/A
Hs-SNORD25-1	N/A	16.71	24.45	19.30	N/A
Hs-let-7a*-1	N/A	N/A	N/A	N/A	N/A
Hs-let-7a-1	N/A	13.81	14.91	12.13	N/A
Hs-let-7a-2*-1	N/A	24.59	N/A	N/A	N/A
Hs-let-7b*-1	21.28	17.88	18.55	18.99	20.25
Hs-let-7b-1	N/A	13.53	14.35	11.59	24.98
Hs-let-7c*-1	N/A	N/A	N/A	N/A	N/A
Hs-let-7c-1	N/A	13.66	14.62	11.35	N/A
Hs-let-7d*-1	N/A	18.87	21.56	19.62	N/A
Hs-let-7d-2	N/A	15.03	15.51	13.62	N/A
Hs-let-7e*-1	N/A	22.91	N/A	23.97	N/A
Hs-let-7e-2	N/A	13.15	13.86	11.98	N/A
Hs-let-7f-1	N/A	20.58	21.83	20.53	N/A
Hs-let-7f-1*-1	23.56	19.22	21.28	20.53	21.03
Hs-let-7f-2*-1	N/A	N/A	N/A	N/A	N/A
Hs-let-7g*-1	N/A	20.73	24.37	18.01	N/A
Hs-let-7g-2	N/A	15.93	16.63	17.92	N/A
Hs-let-7i*-1	N/A	24.24	N/A	22.36	N/A
Hs-let-7i-1	N/A	14.18	14.18	13.30	N/A
Hs-miR-1-2	N/A	N/A	N/A	N/A	N/A
Hs-miR-7-1	N/A	N/A	N/A	N/A	N/A
Hs-miR-7-1*-1	N/A	23.01	N/A	22.85	N/A
Hs-miR-7-2*-1	15.87	16.30	17.58	16.42	18.38
Hs-miR-9*-1	24.71	22.61	24.17	23.65	N/A
Hs-miR-9-1	N/A	N/A	N/A	N/A	N/A
Hs-miR-10a*-1	N/A	21.12	N/A	21.32	N/A
Hs-miR-10a-1	N/A	22.89	22.35	22.86	N/A
Hs-miR-10b*-1	24.48	21.55	N/A	21.47	24.76
Hs-miR-10b-2	N/A	21.68	N/A	N/A	N/A
Hs-miR-15a*-1	N/A	19.89	N/A	19.50	N/A
Hs-miR-15a-1	N/A	20.11	18.95	19.43	N/A
Hs-miR-15b*-1	N/A	20.61	24.75	20.87	N/A
Hs-miR-15b-2	N/A	13.97	14.48	11.03	N/A
Hs-miR-16-1	N/A	13.36	12.21	9.88	22.71
Hs-miR-16-1*-1	N/A	22.96	N/A	23.76	N/A
Hs-miR-16-2*-1	N/A	24.96	N/A	N/A	N/A
Hs-miR-17-1	N/A	17.97	15.12	16.43	N/A
Hs-miR-17-3p-1	N/A	22.58	N/A	22.55	N/A
Hs-miR-18a*-1	N/A	23.07	N/A	18.79	N/A
Hs-miR-18a-1	N/A	22.52	19.86	22.17	N/A
Hs-miR-18b*-1	N/A	23.54	N/A	24.42	N/A
Hs-miR-19a*-1	N/A	N/A	N/A	N/A	N/A
Hs-miR-19a-1	N/A	23.72	20.77	24.02	N/A
Hs-miR-19b-1	N/A	23.79	21.09	24.10	N/A
Hs-miR-19b-1*-1	N/A	22.04	N/A	23.27	N/A
Hs-miR-19b-2*-1	N/A	N/A	N/A	N/A	N/A
Hs-miR-20a*-1	N/A	22.04	N/A	24.47	N/A
Hs-miR-20a-1	N/A	18.06	15.43	16.64	N/A
Hs-miR-20b*-1	N/A	22.34	N/A	23.00	N/A
Hs-miR-20b-1	N/A	19.26	16.94	17.70	N/A
Hs-miR-21*-1	N/A	21.49	23.67	22.28	N/A
Hs-miR-21-2	N/A	15.54	15.92	19.12	N/A
Hs-miR-22*-1	N/A	19.04	22.95	18.87	N/A
Hs-miR-22-1	N/A	18.85	17.14	17.05	N/A
Hs-miR-23a*-1	N/A	20.77	N/A	21.07	N/A
Hs-miR-23a-1	N/A	14.80	15.44	17.34	N/A
Hs-miR-23b*-1	N/A	22.74	N/A	24.27	N/A
Hs-miR-24-1	N/A	17.40	15.72	20.49	N/A
Hs-miR-24-1*-1	N/A	N/A	N/A	N/A	N/A
Hs-miR-24-2*-1	N/A	23.78	N/A	N/A	N/A
Hs-miR-25*-1	N/A	24.24	N/A	24.48	N/A
Hs-miR-25-1	N/A	17.01	18.52	12.69	N/A
Hs-miR-26a-1	N/A	21.81	21.85	22.96	N/A
Hs-miR-26a-1*-1	N/A	23.83	N/A	23.63	N/A
Hs-miR-26a-2*-1	N/A	N/A	N/A	N/A	N/A
Hs-miR-26b*-1	23.55	17.61	21.91	17.94	23.05
Hs-miR-26b-1	N/A	21.19	21.73	22.76	N/A
Hs-miR-27a*-1	N/A	22.54	N/A	22.16	N/A
Hs-miR-27a-1	N/A	17.99	17.58	22.09	N/A
Hs-miR-27b*-1	N/A	21.57	N/A	21.66	N/A
Hs-miR-27b-1	N/A	17.84	16.96	21.96	N/A
Hs-miR-28-1	N/A	20.71	21.59	23.35	N/A
Hs-miR-28-3p-1	N/A	20.76	24.02	22.03	N/A
Hs-miR-29a*-1	N/A	21.40	22.55	21.88	24.50
Hs-miR-29a-1	N/A	15.51	19.05	19.52	N/A
Hs-miR-29b-1	N/A	18.64	21.12	21.21	N/A
Hs-miR-29b-1*-1	N/A	20.37	23.64	20.62	N/A
Hs-miR-29b-2*-1	N/A	N/A	N/A	24.96	N/A
Hs-miR-29c*-1	22.05	17.71	19.29	17.76	20.28
Hs-miR-29c-1	N/A	14.89	18.07	18.76	N/A
Hs-miR-30a*-1	N/A	19.46	22.86	20.11	N/A
Hs-miR-30a-5p-1	N/A	18.57	18.54	18.89	N/A
Hs-miR-30b*-1	N/A	18.73	23.87	19.51	N/A
Hs-miR-30b-1	N/A	21.22	21.89	20.68	N/A
Hs-miR-30c-1*-1	N/A	20.43	N/A	22.08	N/A
Hs-miR-30c-2	N/A	22.32	23.06	21.92	N/A
Hs-miR-30c-2*-1	N/A	19.94	24.97	20.49	N/A
Hs-miR-30d*-1	N/A	24.32	N/A	N/A	N/A
Hs-miR-30d-2	N/A	18.40	18.29	18.62	N/A
Hs-miR-30e*-1	22.46	19.70	22.08	20.10	22.18
Hs-miR-30e-1	N/A	19.86	19.43	20.08	N/A
Hs-miR-31*-1	N/A	N/A	N/A	N/A	N/A
Hs-miR-31-1	N/A	22.76	N/A	N/A	N/A
Hs-miR-32-1	N/A	N/A	N/A	N/A	N/A
Hs-miR-33-1	N/A	N/A	N/A	N/A	N/A
Hs-miR-33a*-1	N/A	24.84	N/A	N/A	N/A
Hs-miR-33b*-1	19.48	18.82	21.05	18.80	20.59
Hs-miR-33b-3	N/A	N/A	N/A	N/A	N/A
Hs-miR-34a*-1	N/A	23.24	N/A	22.71	N/A
Hs-miR-34a-1	N/A	17.53	19.26	19.62	N/A
Hs-miR-34b-1	N/A	N/A	N/A	N/A	N/A
Hs-miR-34b-2	N/A	23.96	N/A	23.54	N/A
Hs-miR-34c-1	N/A	23.91	N/A	N/A	N/A
Hs-miR-34c-3p-1	N/A	19.49	22.62	19.46	N/A
Hs-miR-92-1	20.54	12.14	12.23	8.94	20.42
Hs-miR-92a-1*-1	N/A	22.48	N/A	23.02	N/A
Hs-miR-92a-2*-1	N/A	22.01	22.17	24.15	N/A
Hs-miR-92b*-2	N/A	17.73	21.74	17.78	N/A
Hs-miR-92b-1	21.17	15.83	17.55	14.10	21.33
Hs-miR-93*-1	N/A	20.33	22.63	19.31	N/A
Hs-miR-93-1	N/A	17.19	16.34	16.88	N/A
Hs-miR-95-2	N/A	21.64	N/A	21.84	N/A
Hs-miR-96*-1	N/A	N/A	N/A	N/A	N/A
Hs-miR-96-1	N/A	N/A	N/A	N/A	N/A
Hs-miR-98-1	N/A	20.76	23.67	21.94	N/A
Hs-miR-99a*-1	N/A	19.88	N/A	19.98	N/A
Hs-miR-99a-1	N/A	21.55	23.26	21.87	N/A
Hs-miR-99b*-1	22.28	17.20	20.56	17.42	22.04
Hs-miR-99b-1	20.31	17.33	19.18	18.73	19.49
Hs-miR-100*-1	N/A	N/A	N/A	N/A	N/A
Hs-miR-100-1	N/A	20.61	21.29	19.37	N/A
Hs-miR-101*-1	N/A	N/A	N/A	N/A	N/A
Hs-miR-101-3	N/A	23.92	21.85	23.69	N/A
Hs-miR-103-1	N/A	13.92	12.30	13.05	N/A
Hs-miR-103-2*-1	N/A	N/A	N/A	N/A	N/A
Hs-miR-103-as-1	N/A	20.80	24.46	16.30	N/A
Hs-miR-105*-1	N/A	20.27	N/A	20.07	N/A
Hs-miR-105-1	N/A	21.86	N/A	23.70	N/A
Hs-miR-106a*-1	N/A	N/A	N/A	N/A	N/A
Hs-miR-106a-1	N/A	19.08	17.19	19.80	N/A
Hs-miR-106b*-1	24.80	19.42	23.10	19.75	N/A
Hs-miR-106b-1	N/A	17.57	15.35	16.04	N/A
Hs-miR-122*-1	N/A	23.29	N/A	22.98	N/A
Hs-miR-122a-1	N/A	23.31	N/A	23.36	N/A
Hs-miR-124*-1	N/A	20.59	24.06	21.18	N/A
Hs-miR-124a-1	15.63	17.54	17.25	18.59	18.25
Hs-miR-125a-1	N/A	17.09	16.93	18.20	N/A
Hs-miR-125a-3p-1	N/A	18.28	22.35	17.75	N/A
Hs-miR-125b-1	N/A	21.70	22.16	19.43	N/A
Hs-miR-125b-1*-1	N/A	23.77	N/A	23.81	N/A
Hs-miR-125b-2*-1	N/A	23.50	N/A	23.80	N/A
Hs-miR-126*-1	N/A	18.59	20.30	19.31	N/A
Hs-miR-126-1	N/A	15.89	13.69	16.97	N/A
Hs-miR-127-1	24.40	18.85	18.84	18.91	N/A
Hs-miR-127-5p-1	N/A	22.26	N/A	24.18	N/A
Hs-miR-128-1	N/A	19.76	20.18	19.41	N/A
Hs-miR-129*-1	22.46	22.35	21.64	22.89	22.84
Hs-miR-129-1	N/A	17.52	22.64	17.92	N/A
Hs-miR-129-3p-1	20.24	20.78	20.18	20.44	20.57
Hs-miR-130a*-1	N/A	23.02	N/A	22.21	N/A
Hs-miR-130a-1	N/A	17.60	16.21	16.72	N/A
Hs-miR-130b*-1	N/A	21.56	N/A	21.78	N/A
Hs-miR-130b-1	N/A	17.46	17.33	16.55	N/A
Hs-miR-132*-1	N/A	N/A	N/A	N/A	N/A
Hs-miR-132-1	N/A	18.74	22.68	18.17	N/A
Hs-miR-133a-1	N/A	19.37	19.60	19.72	N/A
Hs-miR-134-1	N/A	21.81	22.89	22.61	N/A
Hs-miR-135a*-1	N/A	16.82	21.93	16.56	N/A
Hs-miR-135a-2	N/A	N/A	N/A	N/A	N/A
Hs-miR-135b*-1	N/A	N/A	N/A	N/A	N/A
Hs-miR-135b-1	N/A	N/A	N/A	N/A	N/A
Hs-miR-136*-1	N/A	N/A	N/A	N/A	N/A
Hs-miR-136-1	N/A	N/A	N/A	N/A	N/A
Hs-miR-137-1	N/A	N/A	N/A	N/A	N/A
Hs-miR-138-1	N/A	24.45	23.60	N/A	N/A
Hs-miR-138-1*-1	N/A	18.38	22.20	18.49	N/A
Hs-miR-138-2*-1	N/A	16.92	22.90	17.20	N/A
Hs-miR-139-1	N/A	20.14	20.13	22.03	N/A
Hs-miR-139-3p-1	N/A	17.69	21.40	17.33	N/A
Hs-miR-140-1	N/A	N/A	24.16	N/A	N/A
Hs-miR-140-3p-1	N/A	19.32	21.08	17.10	N/A
Hs-miR-141*-1	N/A	23.56	N/A	23.84	N/A
Hs-miR-141-1	N/A	N/A	N/A	N/A	N/A
Hs-miR-142-3p-1	N/A	23.19	18.23	N/A	N/A
Hs-miR-142-5p-1	N/A	22.72	22.78	23.50	N/A
Hs-miR-143*-1	N/A	23.61	N/A	23.82	N/A
Hs-miR-143-1	N/A	22.78	21.95	23.84	N/A
Hs-miR-144*-1	N/A	N/A	N/A	19.94	N/A
Hs-miR-145*-1	N/A	N/A	N/A	N/A	N/A
Hs-miR-145-1	22.77	17.99	17.52	17.39	24.08
Hs-miR-146a*-1	N/A	N/A	N/A	N/A	N/A
Hs-miR-146a-1	N/A	17.09	16.51	21.18	N/A
Hs-miR-146b-1	N/A	19.74	21.78	N/A	N/A
Hs-miR-146b-3p-1	N/A	22.49	N/A	24.23	21.14
Hs-miR-147-1	N/A	22.78	N/A	23.69	18.35
Hs-miR-147b-1	N/A	21.63	N/A	22.77	N/A
Hs-miR-148a*-1	19.76	17.90	20.00	18.05	20.47
Hs-miR-148a-1	N/A	22.96	23.21	N/A	N/A
Hs-miR-148b*-1	N/A	23.76	N/A	23.87	N/A
Hs-miR-148b-1	N/A	18.90	18.13	21.20	N/A
Hs-miR-149*-2	21.97	15.07	19.89	15.18	24.62
Hs-miR-149-1	N/A	23.66	N/A	N/A	N/A
Hs-miR-150*-1	N/A	16.34	22.93	16.28	N/A
Hs-miR-150-1	N/A	10.75	17.96	12.39	N/A
Hs-miR-151-3p-1	N/A	20.46	21.40	23.89	N/A
Hs-miR-151-5p-1	N/A	15.58	15.26	15.07	N/A
Hs-miR-152-1	N/A	22.14	21.76	24.61	N/A
Hs-miR-153-1	N/A	N/A	N/A	N/A	N/A
Hs-miR-154*-1	N/A	24.23	N/A	24.51	N/A
Hs-miR-154-1	N/A	20.85	22.01	21.50	N/A
Hs-miR-155*-1	N/A	N/A	24.94	N/A	N/A
Hs-miR-155-1	N/A	N/A	N/A	N/A	15.91
Hs-miR-181a*-1	21.87	18.45	20.54	19.24	24.21
Hs-miR-181a-2	N/A	16.74	17.29	18.51	N/A
Hs-miR-181a-2*-1	N/A	23.44	N/A	24.12	N/A
Hs-miR-181b-1	N/A	17.97	19.60	18.96	N/A
Hs-miR-181c*-1	N/A	21.46	24.89	21.00	N/A
Hs-miR-181c-2	N/A	18.09	18.64	20.14	N/A
Hs-miR-181d-1	23.47	17.44	19.46	18.24	24.11
Hs-miR-182*-2	N/A	N/A	N/A	N/A	N/A
Hs-miR-182-2	N/A	21.60	23.54	19.09	N/A
Hs-miR-183*-1	N/A	23.50	N/A	21.74	N/A
Hs-miR-183-1	N/A	18.50	24.12	16.12	N/A
Hs-miR-184-1	N/A	24.88	N/A	24.89	N/A
Hs-miR-185*-1	N/A	23.89	N/A	24.30	N/A
Hs-miR-185-1	N/A	17.33	16.55	13.61	N/A
Hs-miR-186*-1	22.68	23.44	N/A	24.34	N/A
Hs-miR-186-1	N/A	N/A	N/A	N/A	N/A
Hs-miR-187*-1	N/A	18.37	22.85	17.72	N/A
Hs-miR-187-1	N/A	17.35	21.25	17.99	N/A
Hs-miR-188-1	N/A	16.85	21.39	16.10	N/A
Hs-miR-188-3p-1	N/A	17.10	20.37	18.86	N/A
Hs-miR-190-2	N/A	N/A	N/A	N/A	N/A
Hs-miR-190b-1	N/A	N/A	N/A	N/A	N/A
Hs-miR-191*-1	N/A	22.50	24.90	23.15	N/A
Hs-miR-191-1	23.96	13.33	13.47	10.46	23.95
Hs-miR-192*-1	N/A	N/A	N/A	N/A	N/A
Hs-miR-192-1	24.35	20.13	20.98	18.40	N/A
Hs-miR-193a-1	24.16	20.44	22.34	19.93	N/A
Hs-miR-193a-5p-1	N/A	22.33	N/A	22.66	N/A
Hs-miR-193b*-1	N/A	21.69	23.78	22.10	N/A
Hs-miR-193b-2	N/A	20.21	24.61	20.57	N/A
Hs-miR-194*-1	N/A	19.76	N/A	20.57	N/A
Hs-miR-194-1	N/A	23.79	24.52	21.69	N/A
Hs-miR-195*-1	N/A	19.93	24.43	19.39	N/A
Hs-miR-195-1	N/A	13.28	11.89	9.86	23.10
Hs-miR-196a*-1	N/A	21.84	N/A	22.13	N/A
Hs-miR-196a-1	N/A	20.19	22.59	20.38	N/A
Hs-miR-196b*-1	N/A	20.95	24.94	21.67	N/A
Hs-miR-196b-1	N/A	21.53	23.10	21.75	N/A
Hs-miR-197-2	23.72	16.39	18.24	17.61	23.57
Hs-miR-198-2	N/A	22.45	N/A	22.09	N/A
Hs-miR-199a-1	N/A	18.06	17.31	21.26	N/A
Hs-miR-199a-3p-1	N/A	18.12	16.70	23.42	N/A
Hs-miR-199b-1	N/A	24.13	N/A	N/A	N/A
Hs-miR-200a*-2	N/A	20.66	N/A	20.71	N/A
Hs-miR-200a-1	N/A	N/A	N/A	N/A	N/A
Hs-miR-200b*-1	N/A	21.51	N/A	22.32	N/A
Hs-miR-200b-3	N/A	N/A	N/A	N/A	N/A
Hs-miR-200c*-1	N/A	N/A	N/A	N/A	N/A
Hs-miR-200c-1	N/A	20.55	22.88	21.36	N/A
Hs-miR-202*-2	N/A	N/A	N/A	N/A	N/A
Hs-miR-202-2	N/A	18.85	23.06	18.98	N/A
Hs-miR-203-1	N/A	23.93	N/A	23.85	N/A
Hs-miR-204-1	N/A	N/A	N/A	N/A	N/A
Hs-miR-205*-1	N/A	N/A	N/A	N/A	N/A
Hs-miR-205-1	N/A	21.69	24.85	20.80	N/A
Hs-miR-206-1	N/A	23.83	N/A	24.38	N/A
Hs-miR-208-1	N/A	N/A	N/A	N/A	N/A
Hs-miR-208b-1	N/A	N/A	N/A	N/A	N/A
Hs-miR-210-1	N/A	17.43	18.32	17.41	N/A
Hs-miR-211-1	N/A	23.29	N/A	23.47	N/A
Hs-miR-212-1	N/A	22.35	N/A	22.22	N/A
Hs-miR-214*-1	N/A	N/A	N/A	N/A	N/A
Hs-miR-214-1	24.77	14.53	15.68	13.99	24.93
Hs-miR-215-1	N/A	25.00	N/A	N/A	N/A
Hs-miR-216a-1	N/A	23.48	N/A	23.96	N/A
Hs-miR-216b-1	N/A	21.16	N/A	23.74	N/A
Hs-miR-217-1	N/A	N/A	N/A	N/A	N/A
Hs-miR-218-1	N/A	N/A	N/A	N/A	N/A
Hs-miR-218-1*-1	N/A	23.04	N/A	23.54	N/A
Hs-miR-218-2*-1	N/A	20.77	24.83	21.41	N/A
Hs-miR-219-1	N/A	N/A	N/A	N/A	N/A
Hs-miR-219-1-3p-1	24.76	21.66	23.45	23.75	N/A
Hs-miR-219-2-3p-1	N/A	20.77	N/A	23.61	N/A
Hs-miR-220-1	N/A	23.58	N/A	23.93	N/A
Hs-miR-220b-1	N/A	24.69	N/A	N/A	N/A
Hs-miR-220c-1	N/A	22.76	N/A	23.67	N/A
Hs-miR-221*-1	N/A	N/A	N/A	N/A	N/A
Hs-miR-221-1	N/A	15.97	15.57	17.35	N/A
Hs-miR-222*-1	N/A	23.85	N/A	24.12	N/A
Hs-miR-222-2	N/A	16.32	17.26	17.62	N/A
Hs-miR-223*-1	N/A	22.61	N/A	23.33	N/A
Hs-miR-223-1	N/A	17.26	16.49	18.50	N/A
Hs-miR-224*-1	N/A	24.02	N/A	24.33	N/A
Hs-miR-224-1	24.25	21.21	22.31	23.83	24.44
Hs-miR-296-3p-1	N/A	20.87	N/A	20.84	N/A
Hs-miR-296-5p-1	N/A	20.79	23.68	18.69	N/A
Hs-miR-297-1	N/A	22.15	N/A	23.73	N/A
Hs-miR-298-1	N/A	21.58	N/A	21.25	N/A
Hs-miR-299-3p-1	N/A	17.14	20.74	17.06	N/A
Hs-miR-299-5p-1	N/A	24.68	N/A	N/A	N/A
Hs-miR-300-1	N/A	21.72	22.97	21.91	N/A
Hs-miR-301a-1	N/A	21.74	23.19	23.02	N/A
Hs-miR-301b-1	N/A	21.56	N/A	23.36	N/A
Hs-miR-302a*-3	N/A	22.89	N/A	23.28	N/A
Hs-miR-302a-2	N/A	22.47	N/A	24.15	N/A
Hs-miR-302b*-2	N/A	N/A	N/A	N/A	N/A
Hs-miR-302b-1	N/A	24.46	N/A	N/A	N/A
Hs-miR-302c*-1	N/A	20.27	N/A	20.70	N/A
Hs-miR-302c-1	N/A	23.66	N/A	N/A	N/A
Hs-miR-302d*-1	N/A	22.93	N/A	23.00	N/A
Hs-miR-302d-1	N/A	21.55	N/A	24.50	N/A
Hs-miR-302e-1	N/A	N/A	N/A	N/A	N/A
Hs-miR-302f-1	N/A	N/A	N/A	N/A	N/A
Hs-miR-320a-1	N/A	13.09	14.60	12.15	24.27
Hs-miR-320b-1	24.71	14.34	14.86	13.02	23.61
Hs-miR-320c-1	N/A	13.12	15.35	11.99	N/A
Hs-miR-320d-1	24.47	12.91	14.34	11.86	24.37
Hs-miR-323-3p-1	16.53	15.06	15.26	15.08	15.51
Hs-miR-323-5p-2	24.90	12.66	16.92	11.24	24.07
Hs-miR-324-3p-2	N/A	16.92	18.40	15.31	N/A
Hs-miR-324-5p-1	N/A	21.79	22.01	21.68	N/A
Hs-miR-325-1	N/A	N/A	N/A	N/A	N/A
Hs-miR-326-1	N/A	17.74	19.77	19.17	24.62
Hs-miR-328-1	24.44	15.47	15.89	14.59	23.43
Hs-miR-329-1	N/A	23.02	24.12	24.37	N/A
Hs-miR-330-3p-1	N/A	19.55	22.40	20.32	N/A
Hs-miR-330-5p-1	N/A	22.76	N/A	24.52	N/A
Hs-miR-331-1	N/A	20.84	21.58	20.60	N/A
Hs-miR-331-5p-1	N/A	19.27	24.10	21.73	N/A
Hs-miR-335*-1	N/A	22.49	N/A	22.59	N/A
Hs-miR-335-1	N/A	22.73	23.58	23.20	N/A
Hs-miR-337-3p-1	N/A	N/A	N/A	N/A	N/A
Hs-miR-337-5p-1	N/A	24.14	N/A	24.44	N/A
Hs-miR-338-1	N/A	24.80	24.08	N/A	N/A
Hs-miR-338-5p-1	N/A	20.94	24.40	21.17	N/A
Hs-miR-339-1	N/A	19.40	20.72	20.86	N/A
Hs-miR-339-3p-1	N/A	19.46	21.80	19.95	N/A
Hs-miR-340-1	N/A	23.41	N/A	24.85	N/A
Hs-miR-340-2	N/A	N/A	N/A	N/A	N/A
Hs-miR-342-1	N/A	14.75	18.08	16.67	N/A
Hs-miR-342-5p-1	N/A	17.81	20.02	19.19	N/A
Hs-miR-345-2	N/A	18.76	22.30	19.17	N/A
Hs-miR-346-2	N/A	19.65	24.65	20.65	N/A
Hs-miR-361-1	N/A	21.79	22.76	22.75	N/A
Hs-miR-361-3p-1	N/A	24.53	N/A	N/A	N/A
Hs-miR-362-3p-1	N/A	N/A	N/A	N/A	N/A
Hs-miR-362-5p-1	N/A	23.84	N/A	24.01	N/A
Hs-miR-363*-1	N/A	N/A	N/A	N/A	N/A
Hs-miR-363-1	N/A	19.33	22.33	17.31	N/A
Hs-miR-365*-1	N/A	17.27	24.89	17.82	N/A
Hs-miR-365-1	N/A	24.23	N/A	23.96	N/A
Hs-miR-367*-1	N/A	N/A	N/A	N/A	N/A
Hs-miR-367-2	N/A	N/A	N/A	N/A	N/A
Hs-miR-368-1	N/A	N/A	N/A	N/A	N/A
Hs-miR-369-3p-1	N/A	N/A	N/A	N/A	N/A
Hs-miR-369-5p-1	N/A	N/A	N/A	N/A	N/A
Hs-miR-370-1	N/A	18.90	21.82	19.07	N/A
Hs-miR-371-1	N/A	23.20	N/A	24.22	N/A
Hs-miR-371-5p-1	N/A	22.64	23.77	22.96	N/A
Hs-miR-372-1	N/A	23.86	N/A	N/A	N/A
Hs-miR-373*-1	N/A	19.76	N/A	20.29	N/A
Hs-miR-373-1	24.31	19.82	21.44	19.48	24.00
Hs-miR-374a*-1	N/A	N/A	N/A	N/A	N/A
Hs-miR-374a-1	N/A	N/A	N/A	N/A	N/A
Hs-miR-374b*-1	N/A	N/A	N/A	N/A	N/A
Hs-miR-374b-1	N/A	23.15	23.72	23.71	N/A
Hs-miR-375-1	20.24	18.52	18.99	17.80	19.35
Hs-miR-376a*-3	N/A	N/A	N/A	N/A	N/A
Hs-miR-376a-1	N/A	N/A	N/A	N/A	N/A
Hs-miR-376b-1	N/A	N/A	N/A	N/A	N/A
Hs-miR-377*-1	N/A	24.43	N/A	N/A	N/A
Hs-miR-377-1	N/A	N/A	N/A	N/A	N/A
Hs-miR-378-1	N/A	20.72	24.99	20.64	N/A
Hs-miR-379*-1	N/A	N/A	N/A	N/A	N/A
Hs-miR-379-2	N/A	22.86	N/A	24.13	N/A
Hs-miR-380-3p-1	N/A	N/A	N/A	N/A	N/A
Hs-miR-380-5p-1	20.33	15.62	17.80	16.05	18.00
Hs-miR-381-1	N/A	21.41	N/A	22.60	N/A
Hs-miR-382-1	N/A	21.12	22.92	22.65	N/A
Hs-miR-383-1	N/A	N/A	N/A	N/A	N/A
Hs-miR-384-2	N/A	N/A	N/A	N/A	N/A
Hs-miR-409-3p-1	N/A	22.18	23.02	23.72	N/A
Hs-miR-409-5p-1	N/A	23.22	N/A	24.62	N/A
Hs-miR-410-1	N/A	23.40	N/A	23.85	N/A
Hs-miR-411*-1	N/A	N/A	N/A	N/A	N/A
Hs-miR-411-1	N/A	N/A	N/A	N/A	N/A
Hs-miR-412-1	N/A	20.94	23.70	22.20	N/A
Hs-miR-421-1	N/A	17.95	22.46	19.00	N/A
Hs-miR-422a-1	N/A	22.65	N/A	23.16	N/A
Hs-miR-422b-1	N/A	20.61	N/A	20.46	N/A
Hs-miR-423-1	21.84	16.87	17.42	16.87	20.75
Hs-miR-423-5p-1	N/A	18.18	N/A	17.46	N/A
Hs-miR-424*-1	N/A	19.80	N/A	20.03	N/A
Hs-miR-424-1	N/A	23.11	22.94	23.23	N/A
Hs-miR-425-1	N/A	18.65	19.66	16.56	N/A
Hs-miR-425-3p-1	24.70	19.28	21.67	19.24	23.81
Hs-miR-429-1	N/A	N/A	N/A	N/A	N/A
Hs-miR-431*-1	N/A	22.51	N/A	23.11	N/A
Hs-miR-431-1	N/A	20.18	22.35	21.43	N/A
Hs-miR-432*-1	N/A	21.55	N/A	22.70	N/A
Hs-miR-432-1	N/A	20.49	21.79	22.50	N/A
Hs-miR-433-1	24.66	20.93	22.59	21.23	24.13
Hs-miR-448-1	N/A	24.24	N/A	24.52	N/A
Hs-miR-449-1	N/A	20.48	23.57	21.87	N/A
Hs-miR-449b*-1	N/A	18.12	22.93	18.55	N/A
Hs-miR-449b-1	N/A	22.76	N/A	23.16	N/A
Hs-miR-450-1	N/A	N/A	N/A	N/A	N/A
Hs-miR-450b-3p-1	N/A	N/A	12.47	N/A	N/A
Hs-miR-450b-5p-1	N/A	N/A	21.57	N/A	N/A
Hs-miR-451-1	N/A	21.53	18.67	11.03	23.74
Hs-miR-452*-2	N/A	N/A	N/A	N/A	N/A
Hs-miR-452-3	N/A	N/A	N/A	N/A	N/A
Hs-miR-453-3	N/A	20.40	23.39	21.46	N/A
Hs-miR-454-1	N/A	N/A	N/A	N/A	N/A
Hs-miR-454-5p-1	N/A	23.84	N/A	23.72	N/A
Hs-miR-455-1	N/A	N/A	N/A	N/A	N/A
Hs-miR-455-3p-1	N/A	24.76	N/A	24.98	N/A
Hs-miR-483-3p-2	N/A	23.55	22.31	23.04	N/A
Hs-miR-483-5p-1	21.62	15.79	20.64	18.36	21.80
Hs-miR-484-1	23.30	16.32	17.40	13.23	22.05
Hs-miR-485-3p-1	N/A	20.47	23.25	23.34	N/A
Hs-miR-485-5p-1	N/A	22.19	24.28	23.91	N/A
Hs-miR-486-1	22.15	15.69	15.59	8.47	21.34
Hs-miR-486-3p-1	N/A	22.28	23.09	24.17	N/A
Hs-miR-487a-1	N/A	22.43	24.03	23.91	N/A
Hs-miR-487b-1	N/A	21.65	22.27	23.53	N/A
Hs-miR-488-1	N/A	24.13	N/A	24.66	N/A
Hs-miR-488-3	N/A	N/A	N/A	N/A	N/A
Hs-miR-489-2	N/A	16.11	20.91	15.69	23.58
Hs-miR-490-1	N/A	22.05	23.12	24.21	24.89
Hs-miR-490-5p-1	N/A	19.72	N/A	19.34	N/A
Hs-miR-491-1	N/A	23.07	N/A	N/A	N/A
Hs-miR-491-3p-1	N/A	N/A	14.33	N/A	N/A
Hs-miR-492-1	N/A	24.99	23.79	N/A	N/A
Hs-miR-493*-1	N/A	N/A	N/A	N/A	N/A
Hs-miR-493-3p-1	N/A	21.81	N/A	23.03	N/A
Hs-miR-494-1	24.49	12.69	15.80	12.76	23.84
Hs-miR-495-1	N/A	23.91	24.17	N/A	N/A
Hs-miR-496-2	N/A	23.77	N/A	N/A	N/A
Hs-miR-497*-1	N/A	N/A	N/A	N/A	N/A
Hs-miR-497-1	N/A	23.95	24.60	22.42	N/A
Hs-miR-498-1	N/A	N/A	22.12	N/A	N/A
Hs-miR-499-1	N/A	N/A	N/A	N/A	N/A
Hs-miR-499-3p-1	N/A	N/A	N/A	N/A	N/A
Hs-miR-500-1	N/A	21.26	N/A	20.86	N/A
Hs-miR-500-2	N/A	22.02	N/A	21.59	N/A
Hs-miR-501-3p-1	N/A	19.19	23.06	19.94	N/A
Hs-miR-501-5p-1	23.74	20.13	24.31	20.30	N/A
Hs-miR-502-1	N/A	21.11	23.49	20.97	N/A
Hs-miR-502-3p-1	24.19	20.50	23.17	20.20	N/A
Hs-miR-503-1	N/A	18.64	19.98	19.24	N/A
Hs-miR-504-1	N/A	23.10	N/A	N/A	N/A
Hs-miR-505*-1	N/A	22.57	N/A	21.41	N/A
Hs-miR-505-1	N/A	22.61	24.39	N/A	N/A
Hs-miR-506-2	N/A	22.07	N/A	21.69	N/A
Hs-miR-507-1	N/A	N/A	N/A	N/A	N/A
Hs-miR-508-3p-1	21.96	24.04	N/A	N/A	N/A
Hs-miR-508-5p-1	20.36	23.27	N/A	24.04	N/A
Hs-miR-509-3-5p-1	23.77	24.89	N/A	N/A	N/A
Hs-miR-509-3p-1	N/A	21.11	24.72	21.59	N/A
Hs-miR-509-5p-1	N/A	N/A	N/A	N/A	N/A
Hs-miR-510-2	N/A	22.62	N/A	23.53	N/A
Hs-miR-511-1	N/A	N/A	N/A	N/A	N/A
Hs-miR-512-3p-1	N/A	22.23	N/A	23.02	N/A
Hs-miR-512-5p-1	N/A	23.48	N/A	24.59	23.56
Hs-miR-513-5p-1	24.98	23.01	N/A	22.92	N/A
Hs-miR-513a-3p-1	N/A	N/A	N/A	N/A	N/A
Hs-miR-513b-1	N/A	N/A	N/A	N/A	N/A
Hs-miR-513c-1	N/A	N/A	N/A	N/A	N/A
Hs-miR-514-1	N/A	N/A	24.63	N/A	N/A
Hs-miR-515-3p-1	N/A	22.82	N/A	23.53	N/A
Hs-miR-515-5p-1	N/A	N/A	N/A	N/A	N/A
Hs-miR-516a-3p-1	N/A	24.90	N/A	N/A	N/A
Hs-miR-516a-5p-1	N/A	N/A	N/A	N/A	N/A
Hs-miR-516b-1	N/A	24.19	N/A	24.51	N/A
Hs-miR-517*-1	N/A	23.39	N/A	24.61	N/A
Hs-miR-517a-1	N/A	22.98	N/A	23.79	N/A
Hs-miR-517b-1	N/A	23.42	N/A	23.62	N/A
Hs-miR-517c-1	N/A	22.27	N/A	22.82	N/A
Hs-miR-518a-1	N/A	22.78	N/A	23.13	N/A
Hs-miR-518a-5p-1	N/A	N/A	N/A	N/A	N/A
Hs-miR-518b-1	N/A	N/A	N/A	N/A	N/A
Hs-miR-518c*-1	N/A	22.46	N/A	23.70	N/A
Hs-miR-518c-1	N/A	N/A	N/A	N/A	N/A
Hs-miR-518d-3p-1	N/A	24.81	N/A	N/A	N/A
Hs-miR-518d-5p-1	N/A	22.91	N/A	24.12	N/A
Hs-miR-518e*-1	N/A	21.96	N/A	23.49	N/A
Hs-miR-518e-1	N/A	24.99	N/A	N/A	N/A
Hs-miR-518f*-2	N/A	22.26	N/A	22.90	N/A
Hs-miR-518f-2	N/A	N/A	23.57	N/A	N/A
Hs-miR-519a-2	N/A	23.49	N/A	24.54	N/A
Hs-miR-519b-1	N/A	N/A	N/A	N/A	N/A
Hs-miR-519c-3p-1	N/A	N/A	N/A	N/A	N/A
Hs-miR-519d-1	N/A	N/A	N/A	N/A	N/A
Hs-miR-519e*-1	N/A	N/A	N/A	N/A	N/A
Hs-miR-519e-3	20.79	24.38	N/A	24.63	N/A
Hs-miR-520a*-1	N/A	N/A	N/A	N/A	N/A
Hs-miR-520a-1	N/A	24.10	N/A	N/A	N/A
Hs-miR-520b-1	N/A	23.98	N/A	24.40	N/A
Hs-miR-520c-1	N/A	22.92	N/A	23.51	N/A
Hs-miR-520d-1	22.57	19.33	22.13	19.89	24.58
Hs-miR-520d-5p-1	N/A	N/A	N/A	N/A	N/A
Hs-miR-520e-1	N/A	N/A	N/A	N/A	N/A
Hs-miR-520g-1	N/A	N/A	N/A	N/A	N/A
Hs-miR-521-1	N/A	N/A	N/A	N/A	N/A
Hs-miR-522-2	N/A	N/A	24.28	N/A	N/A
Hs-miR-523-1	N/A	N/A	N/A	N/A	N/A
Hs-miR-524*-1	N/A	24.37	N/A	N/A	N/A
Hs-miR-524-1	N/A	23.78	N/A	24.68	N/A
Hs-miR-525*-1	20.59	24.62	N/A	N/A	N/A
Hs-miR-525-1	N/A	N/A	N/A	N/A	N/A
Hs-miR-526b-1	N/A	24.29	N/A	N/A	N/A
Hs-miR-532-1	N/A	19.16	22.35	20.14	N/A
Hs-miR-532-3p-1	N/A	20.71	23.13	18.04	24.14
Hs-miR-539-1	N/A	N/A	N/A	N/A	N/A
Hs-miR-541*-1	N/A	21.60	N/A	22.12	N/A
Hs-miR-541-1	N/A	23.62	N/A	21.98	N/A
Hs-miR-542-3p-2	N/A	23.30	N/A	23.49	N/A
Hs-miR-542-5p-1	N/A	24.75	N/A	24.97	N/A
Hs-miR-543-1	N/A	22.49	23.33	23.69	N/A
Hs-miR-544-2	N/A	N/A	N/A	N/A	N/A
Hs-miR-545*-1	N/A	N/A	N/A	N/A	N/A
Hs-miR-545-3	N/A	N/A	N/A	N/A	N/A
Hs-miR-548a-1	22.51	N/A	24.22	N/A	N/A
Hs-miR-548a-5p-1	20.90	N/A	N/A	N/A	N/A
Hs-miR-548b-1	N/A	N/A	N/A	N/A	N/A
Hs-miR-548b-5p-1	N/A	22.56	N/A	23.40	N/A
Hs-miR-548c-3p-1	N/A	N/A	N/A	N/A	N/A
Hs-miR-548c-5p-1	N/A	22.41	24.58	22.45	N/A
Hs-miR-548d-1	N/A	N/A	N/A	N/A	N/A
Hs-miR-548d-5p-1	N/A	23.48	N/A	24.22	N/A
Hs-miR-548e-1	N/A	N/A	N/A	N/A	N/A
Hs-miR-548f-1	N/A	N/A	N/A	N/A	N/A
Hs-miR-548g-1	23.71	N/A	N/A	N/A	N/A
Hs-miR-548h-1	N/A	N/A	N/A	N/A	N/A
Hs-miR-548i-1	N/A	23.75	24.93	22.57	N/A
Hs-miR-548j-1	N/A	21.29	24.14	21.87	N/A
Hs-miR-548k-1	N/A	N/A	N/A	N/A	N/A
Hs-miR-548l-1	24.56	22.55	N/A	23.86	N/A
Hs-miR-548m-1	N/A	N/A	N/A	N/A	N/A
Hs-miR-548n-1	N/A	N/A	N/A	N/A	N/A
Hs-miR-548o-1	N/A	N/A	N/A	N/A	N/A
Hs-miR-548p-1	N/A	N/A	N/A	N/A	N/A
Hs-miR-549-1	N/A	N/A	N/A	N/A	N/A
Hs-miR-550-1	N/A	22.52	N/A	22.45	N/A
Hs-miR-550-2	N/A	19.66	21.87	20.25	N/A
Hs-miR-551a-2	N/A	N/A	N/A	N/A	N/A
Hs-miR-551b*-1	N/A	16.68	22.90	16.40	N/A
Hs-miR-551b-1	N/A	N/A	N/A	N/A	N/A
Hs-miR-552-2	N/A	22.20	N/A	21.85	N/A
Hs-miR-553-2	19.51	N/A	N/A	N/A	N/A
Hs-miR-554-1	23.61	20.43	21.56	21.09	22.53
Hs-miR-555-1	22.63	20.16	20.94	20.28	22.18
Hs-miR-556-3p-1	N/A	N/A	N/A	N/A	N/A
Hs-miR-556-5p-1	24.25	N/A	18.20	N/A	N/A
Hs-miR-557-1	N/A	17.95	22.77	18.63	N/A
Hs-miR-558-1	23.66	18.63	19.84	19.49	24.32
Hs-miR-559-2	24.50	22.84	23.02	23.34	23.94
Hs-miR-561-2	N/A	N/A	24.72	N/A	N/A
Hs-miR-562-1	23.70	20.84	22.89	21.30	22.52
Hs-miR-563-1	21.81	21.23	20.78	21.94	21.63
Hs-miR-564-1	22.34	16.45	17.85	16.92	22.47
Hs-miR-566-1	17.81	15.56	19.99	15.47	17.36
Hs-miR-567-1	N/A	24.77	22.00	N/A	N/A
Hs-miR-569-2	N/A	N/A	N/A	N/A	N/A
Hs-miR-570-2	N/A	N/A	N/A	N/A	N/A
Hs-miR-571-1	21.85	18.81	19.75	17.42	21.66
Hs-miR-573-1	23.08	19.67	21.37	19.94	21.71
Hs-miR-574-1	24.41	15.90	17.70	18.24	24.47
Hs-miR-575-1	22.56	16.48	18.79	16.71	22.36
Hs-miR-576-3p-1	N/A	N/A	24.34	N/A	N/A
Hs-miR-576-5p-1	N/A	N/A	N/A	N/A	N/A
Hs-miR-577-1	N/A	24.21	24.47	N/A	N/A
Hs-miR-578-1	21.99	22.00	20.49	22.56	23.00
Hs-miR-579-2	N/A	N/A	N/A	N/A	N/A
Hs-miR-580-2	N/A	N/A	16.08	N/A	N/A
Hs-miR-581-1	N/A	N/A	24.55	N/A	N/A
Hs-miR-582-1	N/A	N/A	24.87	N/A	N/A
Hs-miR-582-3p-1	N/A	23.25	23.00	24.24	N/A
Hs-miR-583-1	N/A	23.27	24.87	23.67	N/A
Hs-miR-584-1	22.77	16.86	19.68	16.89	22.37
Hs-miR-585-2	N/A	23.10	23.46	23.66	23.85
Hs-miR-586-2	N/A	23.63	23.26	24.08	23.38
Hs-miR-587-1	N/A	N/A	N/A	N/A	N/A
Hs-miR-588-1	21.20	19.04	20.05	19.41	21.89
Hs-miR-589*-1	N/A	N/A	N/A	N/A	N/A
Hs-miR-589-2	24.84	18.77	21.12	19.06	24.70
Hs-miR-590-1	N/A	24.22	N/A	N/A	N/A
Hs-miR-590-3p-1	N/A	N/A	N/A	N/A	N/A
Hs-miR-591-1	N/A	24.54	N/A	24.96	N/A
Hs-miR-592-1	N/A	20.08	N/A	22.12	N/A
Hs-miR-593-1	N/A	20.42	N/A	21.39	N/A
Hs-miR-593-3	N/A	16.51	20.92	16.83	N/A
Hs-miR-595-1	24.77	17.74	22.96	17.83	N/A
Hs-miR-596-2	23.57	18.05	19.67	18.05	23.46
Hs-miR-597-1	N/A	22.52	N/A	23.22	N/A
Hs-miR-598-2	24.56	21.27	21.05	21.82	23.80
Hs-miR-599-2	N/A	22.92	21.46	24.36	N/A
Hs-miR-600-1	N/A	N/A	21.45	N/A	24.76
Hs-miR-601-1	18.38	15.22	17.46	15.73	18.85
Hs-miR-602-2	N/A	21.63	23.59	22.04	N/A
Hs-miR-603-1	N/A	N/A	N/A	N/A	N/A
Hs-miR-604-1	22.53	16.88	19.53	16.78	23.83
Hs-miR-605-1	21.88	18.62	22.37	18.16	22.03
Hs-miR-606-1	N/A	N/A	N/A	N/A	N/A
Hs-miR-607-1	N/A	N/A	22.87	N/A	N/A
Hs-miR-608-1	24.26	18.85	21.00	19.31	24.14
Hs-miR-609-1	N/A	21.27	23.38	20.62	N/A
Hs-miR-610-2	21.85	16.29	21.33	16.08	21.82
Hs-miR-611-2	N/A	24.19	24.37	N/A	N/A
Hs-miR-612-1	N/A	22.98	24.26	23.32	N/A
Hs-miR-613-1	22.55	21.27	21.66	21.62	23.65
Hs-miR-614-2	22.02	15.48	19.42	14.79	21.96
Hs-miR-615-1	N/A	20.50	N/A	22.22	N/A
Hs-miR-615-5p-1	N/A	22.80	N/A	N/A	N/A
Hs-miR-616-1	N/A	N/A	N/A	N/A	N/A
Hs-miR-616-3	23.76	15.18	17.60	14.80	24.09
Hs-miR-617-1	21.80	17.38	19.71	15.62	21.39
Hs-miR-618-1	N/A	N/A	N/A	N/A	N/A
Hs-miR-619-1	N/A	19.94	22.37	20.54	N/A
Hs-miR-620-2	N/A	N/A	N/A	N/A	N/A
Hs-miR-621-1	N/A	22.10	24.96	23.32	N/A
Hs-miR-622-1	24.62	18.47	19.13	18.86	24.25
Hs-miR-623-1	22.82	16.89	18.41	16.84	23.72
Hs-miR-624*-1	N/A	N/A	N/A	N/A	N/A
Hs-miR-624-2	N/A	N/A	15.99	N/A	N/A
Hs-miR-625*-1	18.03	20.71	19.75	20.90	18.80
Hs-miR-625-2	24.73	18.11	18.61	20.49	24.45
Hs-miR-626-2	N/A	23.58	N/A	24.29	N/A
Hs-miR-627-2	21.17	20.45	18.59	20.76	21.54
Hs-miR-628-1	18.17	18.10	17.29	18.13	17.71
Hs-miR-628-5p-1	21.83	18.33	19.83	18.85	20.70
Hs-miR-629-1	N/A	20.04	24.46	19.94	N/A
Hs-miR-629-2	N/A	21.29	19.98	21.31	N/A
Hs-miR-630-1	20.74	18.22	18.06	18.55	21.05
Hs-miR-631-1	17.34	15.96	16.43	16.43	17.01
Hs-miR-632-2	20.84	16.96	19.90	17.08	20.58
Hs-miR-633-2	N/A	23.97	24.48	25.00	N/A
Hs-miR-634-1	N/A	19.64	19.19	21.29	N/A
Hs-miR-635-1	24.93	22.58	23.45	23.37	23.80
Hs-miR-636-3	18.94	15.46	17.50	15.47	18.54
Hs-miR-637-1	20.09	17.88	18.08	18.25	19.65
Hs-miR-639-2	N/A	21.31	19.89	21.66	N/A
Hs-miR-640-2	23.87	19.31	19.38	19.51	23.44
Hs-miR-641-1	15.20	14.66	14.43	15.08	15.50
Hs-miR-642-1	22.66	20.01	20.01	20.37	22.23
Hs-miR-643-1	N/A	22.17	21.00	22.25	N/A
Hs-miR-644-1	23.05	20.46	21.40	21.48	23.40
Hs-miR-645-2	N/A	20.63	20.76	21.85	N/A
Hs-miR-646-1	N/A	20.33	21.12	20.90	N/A
Hs-miR-647-1	24.30	20.09	18.48	20.84	24.22
Hs-miR-648-1	N/A	24.16	N/A	24.28	N/A
Hs-miR-649-1	N/A	21.32	23.38	22.04	24.28
Hs-miR-650-1	N/A	18.87	22.49	18.68	N/A
Hs-miR-651-1	N/A	N/A	N/A	24.33	N/A
Hs-miR-652-3	N/A	17.91	17.67	17.40	N/A
Hs-miR-653-3	N/A	23.28	N/A	24.84	N/A
Hs-miR-654-1	20.87	16.66	19.45	16.88	19.89
Hs-miR-654-3p-1	N/A	22.66	N/A	23.56	N/A
Hs-miR-655-2	N/A	N/A	N/A	N/A	N/A
Hs-miR-656-1	24.96	23.52	23.70	24.12	24.68
Hs-miR-657-2	19.04	19.11	17.50	19.39	18.50
Hs-miR-658-1	N/A	17.56	17.57	18.36	N/A
Hs-miR-659-2	N/A	17.40	21.44	16.82	23.07
Hs-miR-660-1	N/A	20.18	23.52	20.40	N/A
Hs-miR-661-1	21.58	16.37	18.69	16.59	20.44
Hs-miR-662-1	N/A	17.13	21.75	17.49	N/A
Hs-miR-664*-1	N/A	22.14	N/A	23.04	N/A
Hs-miR-664-1	N/A	18.69	22.11	19.13	N/A
Hs-miR-665-1	24.01	16.36	20.74	16.37	N/A
Hs-miR-668-1	N/A	20.46	21.61	23.53	N/A
Hs-miR-671-3p-1	N/A	19.49	22.51	20.39	24.92
Hs-miR-671-5p-2	N/A	20.59	N/A	21.91	N/A
Hs-miR-675-1	N/A	19.14	21.98	19.47	N/A
Hs-miR-675b-1	22.84	14.22	22.65	15.24	24.01
Hs-miR-708*-1	N/A	23.58	N/A	23.76	N/A
Hs-miR-708-1	N/A	20.01	23.48	21.48	N/A
Hs-miR-720-1	22.50	15.18	18.66	14.53	20.87
Hs-miR-744*-1	N/A	22.50	23.83	24.56	N/A
Hs-miR-744-1	N/A	17.46	17.77	20.60	N/A
Hs-miR-758-2	N/A	24.49	N/A	N/A	N/A
Hs-miR-760-1	24.66	17.92	21.57	19.76	24.57
Hs-miR-766-1	17.98	13.70	15.76	13.94	16.55
Hs-miR-767-3p-1	N/A	21.90	N/A	23.02	N/A
Hs-miR-767-5p-1	N/A	24.10	N/A	24.80	N/A
Hs-miR-769-3p-2	N/A	18.42	23.65	18.28	N/A
Hs-miR-769-5p-1	N/A	19.66	24.22	19.73	N/A
Hs-miR-770-5p-2	23.33	16.25	20.09	16.07	24.38
Hs-miR-802-2	N/A	N/A	N/A	N/A	N/A
Hs-miR-873-1	N/A	N/A	N/A	N/A	N/A
Hs-miR-875-3p-1	20.63	18.91	20.36	18.98	20.64
Hs-miR-875-5p-1	N/A	N/A	N/A	N/A	N/A
Hs-miR-876-3p-1	N/A	N/A	N/A	N/A	N/A
Hs-miR-876-5p-1	20.64	20.37	22.90	21.25	20.37
Hs-miR-877*-1	21.16	19.21	21.59	19.60	21.38
Hs-miR-877-1	N/A	18.74	22.26	20.67	N/A
Hs-miR-885-3p-1	N/A	18.80	23.10	18.81	N/A
Hs-miR-885-5p-1	22.98	18.38	21.60	18.37	23.86
Hs-miR-886-3p-1	N/A	22.16	N/A	22.81	N/A
Hs-miR-886-5p-1	N/A	21.35	N/A	21.55	N/A
Hs-miR-887-2	23.29	17.11	21.94	17.68	N/A
Hs-miR-888*-1	N/A	N/A	N/A	N/A	N/A
Hs-miR-888-1	20.55	20.25	18.76	20.30	18.72
Hs-miR-889-1	N/A	22.90	N/A	24.62	N/A
Hs-miR-890-1	N/A	19.87	22.81	19.78	23.51
Hs-miR-891a-1	N/A	17.32	20.59	15.62	N/A
Hs-miR-891b-1	N/A	22.58	N/A	23.05	N/A
Hs-miR-892a-1	N/A	21.88	N/A	22.16	N/A
Hs-miR-892b-1	N/A	16.18	23.46	16.41	N/A
Hs-miR-920-1	23.96	19.63	22.82	19.98	24.00
Hs-miR-921-1	23.60	19.33	22.20	19.52	23.75
Hs-miR-922-1	N/A	20.47	22.93	22.40	N/A
Hs-miR-924-1	24.46	20.76	N/A	21.59	N/A
Hs-miR-933-1	15.64	12.37	13.99	12.30	14.66
Hs-miR-934-1	24.92	20.56	24.33	20.24	N/A
Hs-miR-935-1	N/A	24.11	N/A	N/A	N/A
Hs-miR-936-1	N/A	14.34	19.76	14.20	N/A
Hs-miR-937-1	23.40	19.24	22.67	19.03	N/A
Hs-miR-938-1	N/A	N/A	N/A	N/A	N/A
Hs-miR-939-1	N/A	21.17	N/A	21.33	N/A
Hs-miR-941-1	24.39	19.26	22.10	19.54	23.47
Hs-miR-942-1	24.04	19.60	23.70	19.25	N/A
Hs-miR-943-1	23.54	18.80	21.95	19.09	23.16
Hs-miR-944-1	N/A	23.96	N/A	24.61	N/A
Hs-miR-1178-1	20.36	21.76	20.42	23.43	20.10
Hs-miR-1179-1	N/A	N/A	N/A	N/A	N/A
Hs-miR-1180-1	N/A	19.47	23.62	20.74	N/A
Hs-miR-1182-1	N/A	20.87	24.77	23.02	N/A
Hs-miR-1183-1	N/A	16.76	20.91	16.67	N/A
Hs-miR-1184-1	N/A	22.08	N/A	24.04	N/A
Hs-miR-1185-1	17.97	N/A	N/A	N/A	N/A
Hs-miR-1197-1	N/A	N/A	N/A	N/A	N/A
Hs-miR-1200-1	N/A	21.79	N/A	23.49	N/A
Hs-miR-1201-1	N/A	20.16	N/A	24.24	N/A
Hs-miR-1202-1	N/A	17.38	22.20	18.82	N/A
Hs-miR-1203-1	N/A	19.65	24.84	21.33	N/A
Hs-miR-1204-1	N/A	N/A	N/A	N/A	N/A
Hs-miR-1205-1	N/A	21.65	N/A	23.81	N/A
Hs-miR-1206-1	N/A	N/A	N/A	N/A	N/A
Hs-miR-1207-3p-1	N/A	23.29	N/A	N/A	N/A
Hs-miR-1207-5p-1	22.64	14.66	19.32	14.76	21.42
Hs-miR-1208-1	N/A	16.95	22.70	18.57	N/A
Hs-miR-1224-3p-1	N/A	21.20	N/A	22.68	N/A
Hs-miR-1224-5p-1	N/A	16.91	21.53	18.18	N/A
Hs-miR-1225-5p-1	N/A	18.93	23.70	20.85	N/A
Hs-miR-1226*-1	N/A	19.19	N/A	19.41	N/A
Hs-miR-1226-1	23.85	22.31	23.69	22.63	23.87
Hs-miR-1227-1	N/A	19.18	22.02	20.29	24.88
Hs-miR-1228*-2	N/A	17.88	23.07	17.92	N/A
Hs-miR-1228-1	18.06	14.63	17.15	16.36	18.07
Hs-miR-1229-1	22.92	18.58	21.09	18.74	24.83
Hs-miR-1231-1	N/A	18.30	24.10	20.07	17.69
Hs-miR-1233-1	22.19	16.63	19.41	17.62	20.17
Hs-miR-1234-1	14.68	14.13	13.34	15.08	13.22
Hs-miR-1236-1	N/A	21.43	N/A	22.26	N/A
Hs-miR-1237-1	23.19	19.82	21.37	20.74	21.35
Hs-miR-1238-1	N/A	20.69	23.25	21.15	22.84
Hs-miR-1243-1	N/A	22.24	N/A	23.27	N/A
Hs-miR-1244-1	N/A	16.75	20.54	17.26	N/A
Hs-miR-1245-1	N/A	22.39	23.29	N/A	18.98
Hs-miR-1246-1	N/A	N/A	N/A	N/A	N/A
Hs-miR-1247-1	N/A	17.70	21.74	17.73	N/A
Hs-miR-1248-1	N/A	18.40	N/A	24.41	N/A
Hs-miR-1249-1	N/A	19.98	22.94	21.63	22.06
Hs-miR-1250-1	N/A	21.25	N/A	23.63	23.46
Hs-miR-1251-1	N/A	N/A	N/A	N/A	N/A
Hs-miR-1252-1	N/A	N/A	N/A	N/A	N/A
Hs-miR-1253-1	22.69	19.73	22.88	20.92	22.31
Hs-miR-1254-1	N/A	20.64	N/A	21.95	19.13
Hs-miR-1255a-1	N/A	N/A	N/A	N/A	N/A
Hs-miR-1255b-1	N/A	18.52	24.92	20.63	N/A
Hs-miR-1256-1	N/A	24.67	N/A	23.82	N/A
Hs-miR-1257-1	N/A	19.94	22.37	22.47	N/A
Hs-miR-1258-1	N/A	22.44	22.99	24.60	N/A
Hs-miR-1259-1	N/A	21.79	N/A	N/A	N/A
Hs-miR-1260-1	N/A	12.45	16.71	14.73	20.27
Hs-miR-1261-1	N/A	N/A	N/A	N/A	N/A
Hs-miR-1262-1	N/A	22.61	N/A	24.62	21.04
Hs-miR-1263-1	N/A	23.34	N/A	20.09	N/A
Hs-miR-1264-1	N/A	N/A	N/A	N/A	N/A
Hs-miR-1265-1	N/A	19.21	24.90	20.19	19.23
Hs-miR-1266-1	N/A	21.01	22.84	22.89	N/A
Hs-miR-1267-1	N/A	21.59	N/A	21.95	N/A
Hs-miR-1269-1	N/A	22.34	N/A	24.47	21.61
Hs-miR-1270-1	N/A	22.70	N/A	N/A	N/A
Hs-miR-1271-1	N/A	21.51	24.25	24.28	23.24
Hs-miR-1272-1	N/A	23.54	N/A	N/A	17.68
Hs-miR-1273-1	N/A	17.79	24.50	18.72	22.50
Hs-miR-1274a-1	N/A	17.07	19.92	16.77	16.15
Hs-miR-1275-1	N/A	16.64	21.49	18.40	N/A
Hs-miR-1276-1	N/A	22.54	N/A	23.35	21.47
Hs-miR-1278-1	N/A	N/A	N/A	N/A	22.41
Hs-miR-1279-1	N/A	N/A	N/A	N/A	24.32
Hs-miR-1281-1	18.78	16.72	16.65	16.75	17.14
Hs-miR-1282-1	N/A	22.68	N/A	24.29	N/A
Hs-miR-1283-1	N/A	20.81	22.28	23.56	15.44
Hs-miR-1284-1	N/A	N/A	N/A	N/A	N/A
Hs-miR-1285-1	N/A	19.05	23.23	19.87	23.24
Hs-miR-1286-1	N/A	19.32	21.90	20.77	N/A
Hs-miR-1287-1	N/A	21.36	N/A	22.50	22.53
Hs-miR-1288-1	N/A	21.77	N/A	23.91	24.26
Hs-miR-1289-1	N/A	21.39	24.21	21.92	N/A
Hs-miR-1290-1	N/A	16.00	21.68	18.05	23.96
Hs-miR-1291-1	N/A	19.56	N/A	23.29	23.33
Hs-miR-1292-1	N/A	20.35	N/A	22.76	17.29
Hs-miR-1293-1	N/A	20.85	23.87	21.45	N/A
Hs-miR-1294-1	N/A	22.80	N/A	N/A	17.77
Hs-miR-1295-1	N/A	21.18	N/A	22.35	23.27
Hs-miR-1296-1	N/A	19.90	23.41	20.80	23.11
Hs-miR-1297-1	N/A	N/A	N/A	N/A	N/A
Hs-miR-1298-1	N/A	23.83	N/A	N/A	15.44
Hs-miR-1299-1	N/A	19.62	24.52	21.32	23.08
Hs-miR-1300-1	N/A	16.15	21.06	17.50	N/A
Hs-miR-1301-1	20.86	19.18	19.74	19.85	20.22
Hs-miR-1302-1	N/A	N/A	N/A	N/A	N/A
Hs-miR-1303-1	N/A	16.15	22.64	16.98	N/A
Hs-miR-1304-1	N/A	21.63	N/A	22.62	17.92
Hs-miR-1305-1	N/A	N/A	N/A	N/A	N/A
Hs-miR-1306-1	N/A	17.34	20.99	18.83	24.30
Hs-miR-1307-1	N/A	16.51	19.22	17.21	22.37
Hs-miR-1308-1	N/A	15.72	16.43	15.15	23.67
Hs-miR-1321-1	N/A	21.56	N/A	23.99	N/A
Hs-miR-1322-1	N/A	17.53	23.28	18.91	24.05
Hs-miR-1323-1	N/A	22.27	N/A	23.76	23.22
Hs-miR-1324-1	N/A	21.96	N/A	22.24	24.74
Hs-miR-1468-1	N/A	22.54	N/A	24.61	N/A
Hs-miR-1471-1	N/A	17.91	23.12	18.68	22.29
Hs-miR-1537-1	N/A	N/A	N/A	N/A	24.68
Hs-miR-1538-1	N/A	18.65	22.35	20.29	N/A
Hs-miR-1539-1	N/A	21.35	N/A	22.51	N/A
Hs-miR-1825-1	24.99	20.14	22.66	20.75	21.39
Hs-miR-1826-1	N/A	15.71	20.68	17.39	N/A
Hs-miR-1827-1	N/A	20.22	21.32	20.49	N/A
Hs-miR-1908-1	N/A	17.11	19.00	17.84	N/A
Hs-miR-1909*-1	24.04	17.00	22.23	16.01	N/A
Hs-miR-1910-1	23.92	16.42	19.64	16.86	24.11
Hs-miR-1911*-1	N/A	23.69	N/A	23.04	N/A
Hs-miR-1911-1	N/A	23.31	N/A	24.70	N/A
Hs-miR-1912-1	N/A	22.63	24.60	23.34	N/A
Hs-miR-1913-1	N/A	18.95	20.11	19.70	N/A
Hs-miR-1914*-1	N/A	21.05	N/A	20.98	N/A
Hs-miR-1914-1	N/A	17.77	20.08	19.36	N/A
Hs-miR-1915*-1	N/A	19.47	23.95	19.46	N/A
Hs-miR-1972-1	N/A	14.48	20.50	14.26	N/A
Hs-miR-1973-1	N/A	12.19	12.98	15.70	N/A
Hs-miR-1974-1	N/A	13.01	12.95	16.18	N/A
Hs-miR-1975-1	N/A	14.87	18.17	15.88	24.61
Hs-miR-1976-1	N/A	21.13	N/A	18.46	N/A
Hs-miR-1977-1	N/A	15.04	15.53	18.47	N/A
Hs-miR-1978-1	N/A	11.52	13.28	15.02	N/A
Hs-miR-1979-1	N/A	11.81	12.27	12.80	N/A
Hs-miR-2052-1	N/A	N/A	N/A	N/A	N/A
Hs-miR-2054-1	N/A	N/A	N/A	N/A	N/A
Hs-miR-2110-1	N/A	20.04	24.64	19.88	N/A
Hs-miR-2113-1	N/A	21.02	N/A	21.32	N/A
