# Supplementary material for: The distribution of circulating microRNA and their relation to coronary disease
Source: F1000Res. 2012 Nov 19;1:50. [Version 1] doi: 10.12688/f1000research.1-50.v1 (PMC3752638; doi:10.12688/f1000research.1-50.v1)
Supplement: Unique distribution of miRNAs expressed in plasma, peripheral blood mononuclear cells (PBMCs), platelets, whole blood and serum. Average delta Ct values shown, housekeeping gene Hs-RNU1A-1 used to calculate delta Ct. — Quantitative expression of miRNA measured in whole blood, platelets, peripheral blood mononuclear cells (PBMCs) and plasma. Delta Ct value; values have been normalized using the housekeeping miRNA U44. [file f1000research-1-221-s0003.tgz]

Archive with 2 entries (2 files):
- Supplemental_Table_3.xls
- Supplemental_Table_3.csv
