# Supplementary material for: The distribution of circulating microRNA and their relation to coronary disease
Source: F1000Res. 2012 Nov 19;1:50. [Version 1] doi: 10.12688/f1000research.1-50.v1 (PMC3752638; doi:10.12688/f1000research.1-50.v1)
Supplement: Unique distribution of miRNAs expressed in plasma, peripheral blood mononuclear cells (PBMCs), platelets, whole blood and serum. Average delta Ct values shown, housekeeping gene Hs-RNU1A-1 used to calculate delta Ct. — Quantitative expression of miRNA measured in whole blood, platelets, peripheral blood mononuclear cells (PBMCs) and plasma. Delta Ct value; values have been normalized using the housekeeping miRNA U44. [file f1000research-1-221-s0003.tgz › Supplemental_Table_3.xls]

## Sheet: Supplemental Table 3
miRNA Name	Plasma	PBMCs	Platelets	Whole Blood	Serum
GAPDH	N/A	4.86769	-1.34779	4.23925	-1.15644
Hs-RNU5A-1	3.30528	1.34015	0.847512	2.48109	0.732035
Hs-RNU6B-2	3.62861	2.47576	1.97072	2.40508	0.953553
Hs-SCARNA17-1	4.24053	7.5575	5.44283	8.47876	1.96695
Hs-SNORA73A-1	6.0634	4.60075	5.48118	4.87942	-5.42595
Hs-SNORD25-1	4.68399	6.94099	5.95583	7.96077	2.22961
Hs-let-7a*-1	N/A	15.4361	N/A	N/A	N/A
Hs-let-7a-1	N/A	6.4232	-0.334376	4.25733	1.68434
Hs-let-7a-2*-1	N/A	14.3026	N/A	13.7764	N/A
Hs-let-7b*-1	-1.22189	8.47176	0.585621	8.20328	-0.771267
Hs-let-7b-1	N/A	6.13985	-0.897281	3.71551	2.58021
Hs-let-7c*-1	N/A	15.0601	N/A	14.132	N/A
Hs-let-7c-1	N/A	6.2714	-0.629575	3.47147	2.30676
Hs-let-7d*-1	4.24957	9.46134	3.59242	8.82732	4.33414
Hs-let-7d-2	N/A	7.64211	0.261525	5.7424	N/A
Hs-let-7e*-1	N/A	13.3993	N/A	13.1732	N/A
Hs-let-7e-2	N/A	5.76619	-1.38251	4.0992	1.57191
Hs-let-7f-1	N/A	13.1922	6.58039	12.6537	N/A
Hs-let-7f-1*-1	1.26742	9.8194	3.31733	9.74237	0.233047
Hs-let-7f-2*-1	N/A	N/A	N/A	N/A	N/A
Hs-let-7g*-1	5.79417	11.3216	6.04594	7.21974	5.60329
Hs-let-7g-2	N/A	6.76138	-0.747176	6.21748	N/A
Hs-let-7i*-1	N/A	14.8399	N/A	11.5726	N/A
Hs-let-7i-1	N/A	6.79224	-1.06772	5.42631	N/A
Hs-miR-1-2	N/A	N/A	N/A	N/A	N/A
Hs-miR-7-1	N/A	N/A	N/A	12.963	N/A
Hs-miR-7-1*-1	N/A	13.499	N/A	12.0516	N/A
Hs-miR-7-2*-1	N/A	6.65474	-1.54064	5.60042	-3.62276
Hs-miR-9*-1	5.93528	13.2042	7.21641	12.8568	N/A
Hs-miR-9-1	N/A	N/A	N/A	N/A	N/A
Hs-miR-10a*-1	5.55834	11.7176	N/A	10.5253	5.24264
Hs-miR-10a-1	N/A	15.5004	7.10262	14.9816	N/A
Hs-miR-10b*-1	5.70711	12.1442	N/A	10.679	5.91835
Hs-miR-10b-2	N/A	12.5067	N/A	13.5563	N/A
Hs-miR-15a*-1	N/A	10.3865	5.77971	8.70425	N/A
Hs-miR-15a-1	N/A	10.9415	1.57444	8.92243	N/A
Hs-miR-15b*-1	N/A	11.2085	7.79053	10.0824	N/A
Hs-miR-15b-2	N/A	6.58333	-0.770135	3.15166	2.41875
Hs-miR-16-1	N/A	5.96944	-3.04022	2.00106	-0.486132
Hs-miR-16-1*-1	N/A	13.4525	N/A	12.9605	N/A
Hs-miR-16-2*-1	N/A	15.2368	N/A	N/A	N/A
Hs-miR-17-1	N/A	10.5831	-0.126706	8.54826	N/A
Hs-miR-17-3p-1	N/A	13.0729	6.20016	11.7533	N/A
Hs-miR-18a*-1	N/A	13.5643	5.41567	7.99416	N/A
Hs-miR-18a-1	N/A	15.1329	4.6122	14.2941	N/A
Hs-miR-18b*-1	N/A	14.0356	N/A	13.3673	N/A
Hs-miR-19a*-1	N/A	N/A	N/A	N/A	N/A
Hs-miR-19a-1	N/A	16.3362	5.51925	16.1398	N/A
Hs-miR-19b-1	N/A	16.4008	5.84648	16.2206	N/A
Hs-miR-19b-1*-1	N/A	12.5371	N/A	12.4746	N/A
Hs-miR-19b-2*-1	N/A	N/A	N/A	N/A	N/A
Hs-miR-20a*-1	N/A	10.2792	N/A	11.1956	N/A
Hs-miR-20a-1	N/A	10.6747	0.189168	8.75882	2.12291
Hs-miR-20b*-1	N/A	12.8385	N/A	12.2042	N/A
Hs-miR-20b-1	N/A	11.8771	1.69203	9.82187	N/A
Hs-miR-21*-1	N/A	11.9795	5.03115	11.4785	N/A
Hs-miR-21-2	N/A	8.14915	0.673817	11.2433	N/A
Hs-miR-22*-1	4.07273	9.64092	4.98464	8.07896	4.43985
Hs-miR-22-1	N/A	9.01271	-1.20562	5.97398	N/A
Hs-miR-23a*-1	N/A	11.2589	4.66628	10.2757	N/A
Hs-miR-23a-1	N/A	4.96453	-2.90539	6.26705	N/A
Hs-miR-23b*-1	N/A	13.2335	5.96635	13.645	N/A
Hs-miR-24-1	N/A	7.57127	-2.63072	9.41659	N/A
Hs-miR-24-1*-1	N/A	N/A	N/A	N/A	N/A
Hs-miR-24-2*-1	N/A	14.2736	5.99353	13.5855	N/A
Hs-miR-25*-1	N/A	14.5907	N/A	13.6592	N/A
Hs-miR-25-1	N/A	7.17551	0.172389	1.61864	N/A
Hs-miR-26a-1	N/A	11.9787	3.5053	11.8909	N/A
Hs-miR-26a-1*-1	N/A	14.1847	N/A	12.8177	N/A
Hs-miR-26a-2*-1	N/A	N/A	N/A	N/A	N/A
Hs-miR-26b*-1	3.33302	8.2014	3.9429	7.14694	2.24932
Hs-miR-26b-1	N/A	11.3617	3.38267	11.6883	N/A
Hs-miR-27a*-1	N/A	13.1342	N/A	11.3659	N/A
Hs-miR-27a-1	N/A	8.1528	-0.769808	11.02	N/A
Hs-miR-27b*-1	N/A	12.0599	6.1947	10.8646	N/A
Hs-miR-27b-1	N/A	8.00441	-1.3853	10.8891	N/A
Hs-miR-28-1	N/A	10.8788	3.23902	12.2814	N/A
Hs-miR-28-3p-1	N/A	11.5844	6.9406	10.2543	N/A
Hs-miR-29a*-1	5.50634	11.9982	5.59816	11.0856	5.65641
Hs-miR-29a-1	N/A	5.67812	0.699945	8.4434	N/A
Hs-miR-29b-1	N/A	8.80291	2.76898	10.1349	N/A
Hs-miR-29b-1*-1	N/A	10.8633	4.61435	9.82144	N/A
Hs-miR-29b-2*-1	N/A	14.6745	N/A	12.8147	N/A
Hs-miR-29c*-1	-1.61707	8.30348	1.32433	6.96719	-0.738877
Hs-miR-29c-1	N/A	5.05444	-0.283329	7.68892	N/A
Hs-miR-30a*-1	4.42621	10.0537	4.89488	9.3178	5.22825
Hs-miR-30a-5p-1	N/A	8.73827	0.194829	7.81806	N/A
Hs-miR-30b*-1	N/A	9.08112	3.27144	8.69472	N/A
Hs-miR-30b-1	N/A	11.3831	3.54596	9.60426	N/A
Hs-miR-30c-1*-1	N/A	11.0212	6.62831	11.2848	N/A
Hs-miR-30c-2	N/A	12.491	4.71293	10.8464	N/A
Hs-miR-30c-2*-1	N/A	10.5385	6.48231	9.6945	N/A
Hs-miR-30d*-1	N/A	14.8135	N/A	14.3116	N/A
Hs-miR-30d-2	N/A	8.56898	-0.0621732	7.54518	N/A
Hs-miR-30e*-1	1.69576	10.2921	4.11634	9.30551	1.16197
Hs-miR-30e-1	N/A	10.0221	1.08317	9.00355	N/A
Hs-miR-31*-1	N/A	N/A	N/A	N/A	N/A
Hs-miR-31-1	N/A	12.9298	N/A	14.1258	N/A
Hs-miR-32-1	N/A	N/A	N/A	N/A	N/A
Hs-miR-33-1	N/A	N/A	N/A	N/A	N/A
Hs-miR-33a*-1	N/A	15.3465	N/A	N/A	N/A
Hs-miR-33b*-1	N/A	9.16889	1.85258	7.9817	-4.60499
Hs-miR-33b-3	N/A	N/A	N/A	N/A	N/A
Hs-miR-34a*-1	N/A	13.5936	N/A	11.8914	N/A
Hs-miR-34a-1	N/A	7.69367	0.913878	8.55075	N/A
Hs-miR-34b-1	N/A	15.4228	N/A	N/A	N/A
Hs-miR-34b-2	N/A	13.7296	N/A	11.9592	N/A
Hs-miR-34c-1	N/A	14.074	N/A	N/A	N/A
Hs-miR-34c-3p-1	N/A	9.26007	4.50658	7.8854	N/A
Hs-miR-92-1	N/A	2.9699	-5.14819	-2.76653	-3.25334
Hs-miR-92a-1*-1	N/A	12.8277	N/A	12.2022	N/A
Hs-miR-92a-2*-1	N/A	12.3654	3.30266	13.337	N/A
Hs-miR-92b*-2	N/A	8.08648	2.87448	6.96155	N/A
Hs-miR-92b-1	N/A	6.66143	0.174283	2.39831	-2.41384
Hs-miR-93*-1	N/A	10.8286	4.73917	8.50778	N/A
Hs-miR-93-1	N/A	8.01766	-1.03535	5.17636	N/A
Hs-miR-95-2	N/A	12.2321	7.06438	11.0465	N/A
Hs-miR-96*-1	N/A	N/A	N/A	N/A	N/A
Hs-miR-96-1	N/A	N/A	N/A	N/A	N/A
Hs-miR-98-1	N/A	11.5897	4.07159	11.425	N/A
Hs-miR-99a*-1	N/A	10.2276	N/A	9.15844	N/A
Hs-miR-99a-1	N/A	12.3755	5.19186	11.3566	N/A
Hs-miR-99b*-1	1.52273	7.79282	2.59481	6.63246	1.67858
Hs-miR-99b-1	N/A	8.15265	1.73717	8.21827	-3.97264
Hs-miR-100*-1	N/A	N/A	N/A	N/A	N/A
Hs-miR-100-1	N/A	13.2246	6.04612	11.4887	N/A
Hs-miR-101*-1	N/A	N/A	N/A	N/A	N/A
Hs-miR-101-3	N/A	16.53	6.60825	15.8102	N/A
Hs-miR-103-1	N/A	6.52788	-2.94832	5.1689	2.3046
Hs-miR-103-2*-1	N/A	N/A	N/A	N/A	N/A
Hs-miR-103-as-1	N/A	11.6223	5.5219	4.59303	N/A
Hs-miR-105*-1	N/A	10.7624	N/A	9.26666	N/A
Hs-miR-105-1	N/A	12.6836	8.10154	11.6891	N/A
Hs-miR-106a*-1	N/A	N/A	N/A	N/A	N/A
Hs-miR-106a-1	N/A	9.90341	-0.180277	7.83931	N/A
Hs-miR-106b*-1	4.14617	10.0174	5.12857	8.95415	4.1233
Hs-miR-106b-1	N/A	10.1845	0.105175	8.16155	2.00582
Hs-miR-122*-1	N/A	13.7856	N/A	12.1804	N/A
Hs-miR-122a-1	N/A	15.9181	9.30012	15.4867	N/A
Hs-miR-124*-1	N/A	11.1862	5.79025	10.3851	N/A
Hs-miR-124a-1	N/A	10.1574	2.00801	10.7122	-3.55958
Hs-miR-125a-1	N/A	9.70043	1.68705	10.3216	N/A
Hs-miR-125a-3p-1	N/A	10.8887	7.10239	9.87121	N/A
Hs-miR-125b-1	N/A	14.3174	6.91867	11.5478	N/A
Hs-miR-125b-1*-1	N/A	14.3675	N/A	13.0236	N/A
Hs-miR-125b-2*-1	N/A	13.9957	N/A	13.0041	N/A
Hs-miR-126*-1	N/A	9.18701	2.41229	8.51864	N/A
Hs-miR-126-1	N/A	8.50218	-1.5552	9.08904	3.0638
Hs-miR-127-1	N/A	11.4588	3.59349	11.0288	2.80182
Hs-miR-127-5p-1	N/A	13.0819	N/A	12.8456	N/A
Hs-miR-128-1	N/A	12.372	4.938	11.5305	N/A
Hs-miR-129*-1	N/A	12.846	3.75009	12.0961	-0.393966
Hs-miR-129-1	N/A	10.1319	7.3934	10.0469	N/A
Hs-miR-129-3p-1	N/A	13.3962	4.93404	12.5649	-1.23039
Hs-miR-130a*-1	N/A	13.5105	N/A	11.407	N/A
Hs-miR-130a-1	N/A	10.2141	0.964167	8.84354	N/A
Hs-miR-130b*-1	N/A	12.0536	6.33179	10.9784	N/A
Hs-miR-130b-1	N/A	10.0749	2.08382	8.67069	N/A
Hs-miR-132*-1	N/A	N/A	N/A	N/A	N/A
Hs-miR-132-1	N/A	11.3496	7.43488	10.2957	N/A
Hs-miR-133a-1	N/A	11.9853	4.35002	11.8472	1.77352
Hs-miR-134-1	N/A	14.4222	7.64243	14.7335	N/A
Hs-miR-135a*-1	5.97426	7.41407	3.96532	5.7682	5.52058
Hs-miR-135a-2	N/A	N/A	N/A	N/A	N/A
Hs-miR-135b*-1	N/A	N/A	N/A	N/A	N/A
Hs-miR-135b-1	N/A	N/A	N/A	N/A	N/A
Hs-miR-136*-1	N/A	N/A	N/A	N/A	N/A
Hs-miR-136-1	N/A	17.4656	N/A	N/A	N/A
Hs-miR-137-1	N/A	N/A	N/A	N/A	N/A
Hs-miR-138-1	N/A	16.589	8.35502	16.7702	N/A
Hs-miR-138-1*-1	N/A	8.8691	4.13941	7.68937	N/A
Hs-miR-138-2*-1	N/A	7.41178	5.00511	6.40339	N/A
Hs-miR-139-1	N/A	12.7541	4.88817	14.1501	N/A
Hs-miR-139-3p-1	N/A	10.3045	6.15065	9.45284	N/A
Hs-miR-140-1	N/A	N/A	8.91229	N/A	N/A
Hs-miR-140-3p-1	N/A	11.9371	5.83585	9.22653	N/A
Hs-miR-141*-1	N/A	14.0495	N/A	13.0382	N/A
Hs-miR-141-1	N/A	17.4742	N/A	16.1445	N/A
Hs-miR-142-3p-1	N/A	15.8051	2.98322	N/A	N/A
Hs-miR-142-5p-1	N/A	15.3337	7.53756	15.6238	N/A
Hs-miR-143*-1	N/A	14.1052	N/A	13.0237	N/A
Hs-miR-143-1	N/A	15.3882	6.70733	15.9673	N/A
Hs-miR-144*-1	N/A	N/A	N/A	9.14009	N/A
Hs-miR-145*-1	N/A	N/A	N/A	N/A	N/A
Hs-miR-145-1	N/A	10.605	2.27499	9.5098	1.34392
Hs-miR-146a*-1	N/A	N/A	N/A	N/A	N/A
Hs-miR-146a-1	N/A	9.69993	1.26399	13.3051	N/A
Hs-miR-146b-1	N/A	10.563	4.80021	13.9249	N/A
Hs-miR-146b-3p-1	N/A	13.3866	N/A	13.2449	3.76976
Hs-miR-147-1	N/A	13.6722	N/A	12.5223	0.981545
Hs-miR-147b-1	N/A	14.2424	N/A	14.8896	N/A
Hs-miR-148a*-1	-1.00076	8.4994	2.03566	7.25722	-0.548906
Hs-miR-148a-1	N/A	13.7831	5.83433	13.6983	N/A
Hs-miR-148b*-1	N/A	14.2519	N/A	13.0754	N/A
Hs-miR-148b-1	N/A	11.5128	2.88902	13.3182	N/A
Hs-miR-149*-2	N/A	5.56582	2.00236	4.38131	N/A
Hs-miR-149-1	N/A	14.4833	N/A	14.4667	N/A
Hs-miR-150*-1	N/A	6.83204	4.64808	5.48215	N/A
Hs-miR-150-1	N/A	3.3612	2.71295	4.5102	2.95736
Hs-miR-151-3p-1	N/A	11.3521	3.97631	11.524	N/A
Hs-miR-151-5p-1	N/A	8.19431	0.015914	7.19704	N/A
Hs-miR-152-1	N/A	14.7575	6.51141	16.4114	N/A
Hs-miR-153-1	N/A	N/A	N/A	N/A	N/A
Hs-miR-154*-1	6.19283	14.823	N/A	13.5857	N/A
Hs-miR-154-1	N/A	13.4634	6.76613	13.6234	N/A
Hs-miR-155*-1	N/A	13.5362	6.18921	N/A	N/A
Hs-miR-155-1	N/A	N/A	N/A	N/A	N/A
Hs-miR-181a*-1	1.1067	9.0438	2.56911	8.44725	2.58446
Hs-miR-181a-2	N/A	9.35351	2.03953	10.6369	N/A
Hs-miR-181a-2*-1	N/A	13.936	6.84639	13.326	N/A
Hs-miR-181b-1	N/A	10.5802	4.35747	11.0808	N/A
Hs-miR-181c*-1	N/A	11.9516	5.8847	10.1989	N/A
Hs-miR-181c-2	N/A	10.7044	3.39608	12.26	N/A
Hs-miR-181d-1	N/A	10.0568	4.21063	10.3614	0.861419
Hs-miR-182*-2	N/A	14.9646	N/A	N/A	N/A
Hs-miR-182-2	N/A	12.4988	6.11828	8.10276	2.54986
Hs-miR-183*-1	N/A	14.0949	N/A	10.9453	N/A
Hs-miR-183-1	N/A	11.1113	8.68186	8.24347	N/A
Hs-miR-184-1	N/A	16.9715	N/A	16.8411	N/A
Hs-miR-185*-1	N/A	14.3843	N/A	13.4966	N/A
Hs-miR-185-1	N/A	9.94498	1.30669	5.7334	N/A
Hs-miR-186*-1	N/A	13.9302	6.3546	13.1284	N/A
Hs-miR-186-1	N/A	N/A	N/A	N/A	N/A
Hs-miR-187*-1	N/A	8.86485	4.95454	6.92557	N/A
Hs-miR-187-1	N/A	9.96238	6.00914	10.1094	2.0645
Hs-miR-188-1	N/A	9.46772	6.14697	8.21855	N/A
Hs-miR-188-3p-1	N/A	7.92835	2.99513	7.15202	N/A
Hs-miR-190-2	N/A	N/A	N/A	N/A	N/A
Hs-miR-190b-1	N/A	N/A	N/A	N/A	N/A
Hs-miR-191*-1	N/A	12.9949	5.73147	12.3536	N/A
Hs-miR-191-1	N/A	5.9382	-1.77944	2.5778	2.14378
Hs-miR-192*-1	N/A	N/A	N/A	N/A	N/A
Hs-miR-192-1	N/A	12.739	5.73559	10.5264	1.52506
Hs-miR-193a-1	N/A	13.0492	7.09138	12.0482	1.52909
Hs-miR-193a-5p-1	N/A	12.0959	N/A	11.087	N/A
Hs-miR-193b*-1	N/A	12.1809	5.88943	11.3062	N/A
Hs-miR-193b-2	N/A	9.98033	4.94116	8.9948	N/A
Hs-miR-194*-1	N/A	10.2513	5.79197	9.76726	N/A
Hs-miR-194-1	N/A	16.3989	9.08311	13.8075	N/A
Hs-miR-195*-1	N/A	10.4261	5.07821	8.58989	N/A
Hs-miR-195-1	N/A	5.89579	-3.35211	1.98606	0.0418218
Hs-miR-196a*-1	N/A	12.3369	6.28241	11.336	N/A
Hs-miR-196a-1	N/A	12.7978	7.34121	12.5001	N/A
Hs-miR-196b*-1	N/A	11.4486	6.86527	10.8731	N/A
Hs-miR-196b-1	N/A	14.1435	7.85264	13.8686	N/A
Hs-miR-197-2	N/A	7.22021	0.868791	5.90306	-0.235506
Hs-miR-198-2	N/A	12.2199	4.97265	10.5133	N/A
Hs-miR-199a-1	N/A	10.67	2.06733	13.3824	N/A
Hs-miR-199a-3p-1	N/A	10.7358	1.45807	15.539	N/A
Hs-miR-199b-1	N/A	13.6185	6.16656	13.5153	N/A
Hs-miR-200a*-2	N/A	11.1523	6.36114	9.91086	N/A
Hs-miR-200a-1	N/A	N/A	N/A	N/A	N/A
Hs-miR-200b*-1	N/A	12.0039	N/A	11.5241	N/A
Hs-miR-200b-3	N/A	15.0135	N/A	N/A	N/A
Hs-miR-200c*-1	N/A	14.8087	N/A	14.2407	N/A
Hs-miR-200c-1	N/A	13.1609	7.63266	13.4864	N/A
Hs-miR-202*-2	N/A	N/A	N/A	N/A	N/A
Hs-miR-202-2	N/A	8.61479	4.51947	7.40702	N/A
Hs-miR-203-1	N/A	16.5422	N/A	15.9729	N/A
Hs-miR-204-1	N/A	N/A	N/A	N/A	N/A
Hs-miR-205*-1	N/A	N/A	N/A	N/A	N/A
Hs-miR-205-1	N/A	14.3009	9.37627	12.923	N/A
Hs-miR-206-1	N/A	16.0575	N/A	16.2222	N/A
Hs-miR-208-1	N/A	N/A	N/A	17.0961	N/A
Hs-miR-208b-1	N/A	N/A	N/A	N/A	N/A
Hs-miR-210-1	N/A	10.0422	3.07154	9.52913	N/A
Hs-miR-211-1	N/A	13.0519	N/A	11.8941	N/A
Hs-miR-212-1	N/A	14.963	N/A	14.3436	N/A
Hs-miR-214*-1	N/A	N/A	N/A	N/A	N/A
Hs-miR-214-1	N/A	7.14168	0.429264	6.11049	3.2959
Hs-miR-215-1	N/A	13.7181	N/A	N/A	N/A
Hs-miR-216a-1	N/A	13.6462	N/A	12.8867	N/A
Hs-miR-216b-1	N/A	11.9878	N/A	12.1195	N/A
Hs-miR-217-1	N/A	N/A	N/A	N/A	N/A
Hs-miR-218-1	N/A	N/A	N/A	N/A	N/A
Hs-miR-218-1*-1	N/A	13.5321	N/A	12.7402	N/A
Hs-miR-218-2*-1	N/A	11.3703	6.27434	10.6144	N/A
Hs-miR-219-1	N/A	N/A	N/A	N/A	N/A
Hs-miR-219-1-3p-1	N/A	11.4244	4.90402	12.1773	N/A
Hs-miR-219-2-3p-1	N/A	11.593	N/A	11.7774	N/A
Hs-miR-220-1	N/A	13.3501	N/A	12.3484	N/A
Hs-miR-220b-1	N/A	14.2056	N/A	13.1813	N/A
Hs-miR-220c-1	N/A	12.5281	N/A	12.0946	N/A
Hs-miR-221*-1	N/A	15.3083	N/A	N/A	N/A
Hs-miR-221-1	N/A	6.13456	-2.77674	6.27824	N/A
Hs-miR-222*-1	N/A	14.3445	N/A	13.3179	N/A
Hs-miR-222-2	N/A	6.4882	-1.08409	6.54692	N/A
Hs-miR-223*-1	N/A	13.1001	7.82253	12.5334	N/A
Hs-miR-223-1	N/A	7.42743	-1.85972	7.4224	N/A
Hs-miR-224*-1	N/A	14.5174	7.3118	13.5451	N/A
Hs-miR-224-1	N/A	12.0388	4.94052	12.4981	-0.436341
Hs-miR-296-3p-1	N/A	11.0415	N/A	9.76893	N/A
Hs-miR-296-5p-1	N/A	10.9565	5.32746	7.61481	N/A
Hs-miR-297-1	N/A	12.9753	N/A	12.29	N/A
Hs-miR-298-1	N/A	11.3509	N/A	9.71025	N/A
Hs-miR-299-3p-1	N/A	6.91023	2.19728	5.47896	N/A
Hs-miR-299-5p-1	N/A	14.6391	6.83439	N/A	N/A
Hs-miR-300-1	N/A	11.4866	N/A	10.3344	N/A
Hs-miR-301a-1	N/A	11.9109	4.8423	11.9513	N/A
Hs-miR-301b-1	N/A	11.3237	5.92543	11.7862	N/A
Hs-miR-302a*-3	N/A	13.2445	N/A	12.4629	N/A
Hs-miR-302a-2	N/A	13.2949	6.02995	12.7801	N/A
Hs-miR-302b*-2	N/A	N/A	N/A	N/A	N/A
Hs-miR-302b-1	N/A	15.2837	N/A	15.0217	N/A
Hs-miR-302c*-1	N/A	10.6202	N/A	9.88378	N/A
Hs-miR-302c-1	N/A	14.4828	N/A	14.1872	N/A
Hs-miR-302d*-1	N/A	13.285	N/A	12.1807	N/A
Hs-miR-302d-1	N/A	12.3754	8.01746	12.405	N/A
Hs-miR-302e-1	N/A	14.79	N/A	N/A	N/A
Hs-miR-302f-1	N/A	N/A	N/A	N/A	N/A
Hs-miR-320a-1	N/A	2.85156	-4.41226	0.574584	N/A
Hs-miR-320b-1	N/A	4.50822	-3.48868	1.94587	-0.624955
Hs-miR-320c-1	N/A	2.88418	-4.22832	0.409881	N/A
Hs-miR-320d-1	N/A	2.68045	-4.63148	0.283409	0.562895
Hs-miR-323-3p-1	N/A	5.22496	-3.08623	4.00978	-8.15131
Hs-miR-323-5p-2	N/A	2.82307	-1.42915	0.167757	-0.485813
Hs-miR-324-3p-2	N/A	6.68558	-0.136578	3.73283	N/A
Hs-miR-324-5p-1	N/A	11.9617	3.66371	10.608	N/A
Hs-miR-325-1	N/A	N/A	N/A	N/A	N/A
Hs-miR-326-1	N/A	7.90444	1.42486	8.10034	0.146749
Hs-miR-328-1	N/A	5.63897	-2.46375	3.51914	-0.543112
Hs-miR-329-1	N/A	12.7899	5.57972	12.9414	N/A
Hs-miR-330-3p-1	N/A	9.31362	3.85994	8.74257	N/A
Hs-miR-330-5p-1	N/A	12.9294	7.08834	13.2567	N/A
Hs-miR-331-1	N/A	11.0036	3.23157	9.52324	N/A
Hs-miR-331-5p-1	N/A	10.1016	6.23931	9.93698	N/A
Hs-miR-335*-1	N/A	12.9877	N/A	11.7901	N/A
Hs-miR-335-1	N/A	12.8997	5.23466	12.1248	-0.268587
Hs-miR-337-3p-1	N/A	15.06	N/A	N/A	N/A
Hs-miR-337-5p-1	N/A	13.9057	5.79178	12.5576	N/A
Hs-miR-338-1	N/A	14.6417	5.73553	N/A	N/A
Hs-miR-338-5p-1	N/A	11.1044	5.60536	10.1003	N/A
Hs-miR-339-1	N/A	9.56283	2.36748	9.79103	N/A
Hs-miR-339-3p-1	N/A	9.22256	3.58993	8.37733	N/A
Hs-miR-340-1	N/A	14.0072	6.89252	13.3191	N/A
Hs-miR-340-2	N/A	N/A	N/A	N/A	N/A
Hs-miR-342-1	N/A	4.91504	-0.265909	5.59719	N/A
Hs-miR-342-5p-1	N/A	7.57484	4.53062	7.60963	N/A
Hs-miR-345-2	N/A	8.52761	3.75464	7.59189	N/A
Hs-miR-346-2	N/A	9.41645	5.48934	9.07246	N/A
Hs-miR-361-1	N/A	11.9596	4.41344	11.6776	N/A
Hs-miR-361-3p-1	N/A	14.0331	7.10489	12.7958	N/A
Hs-miR-362-3p-1	N/A	N/A	6.94009	N/A	N/A
Hs-miR-362-5p-1	N/A	13.6046	N/A	12.4381	N/A
Hs-miR-363*-1	N/A	15.1633	N/A	N/A	N/A
Hs-miR-363-1	N/A	9.4979	3.98192	6.23774	N/A
Hs-miR-365*-1	N/A	7.62395	4.73459	7.00622	N/A
Hs-miR-365-1	N/A	14.3944	N/A	12.8915	N/A
Hs-miR-367*-1	N/A	N/A	N/A	N/A	N/A
Hs-miR-367-2	N/A	N/A	N/A	N/A	N/A
Hs-miR-368-1	N/A	11.5182	5.65208	N/A	N/A
Hs-miR-369-3p-1	N/A	N/A	N/A	N/A	N/A
Hs-miR-369-5p-1	N/A	13.0031	N/A	N/A	N/A
Hs-miR-370-1	N/A	9.06745	3.46771	7.99644	N/A
Hs-miR-371-1	N/A	12.9664	N/A	12.2716	N/A
Hs-miR-371-5p-1	N/A	12.4016	N/A	11.3877	N/A
Hs-miR-372-1	N/A	13.6209	N/A	12.9261	N/A
Hs-miR-373*-1	N/A	10.1109	N/A	9.47521	N/A
Hs-miR-373-1	N/A	9.58114	3.01348	7.90096	0.153277
Hs-miR-374a*-1	N/A	N/A	N/A	N/A	N/A
Hs-miR-374a-1	N/A	N/A	-13.5833	N/A	N/A
Hs-miR-374b*-1	N/A	N/A	N/A	N/A	N/A
Hs-miR-374b-1	N/A	13.3141	5.36695	12.6412	N/A
Hs-miR-375-1	N/A	8.68465	0.643327	6.72892	-4.11056
Hs-miR-376a*-3	N/A	N/A	N/A	N/A	N/A
Hs-miR-376a-1	N/A	N/A	N/A	N/A	N/A
Hs-miR-376b-1	N/A	N/A	N/A	N/A	N/A
Hs-miR-377*-1	N/A	14.5132	N/A	12.2942	N/A
Hs-miR-377-1	N/A	N/A	6.92716	N/A	N/A
Hs-miR-378-1	6.01671	11.3153	6.64603	9.85012	5.69569
Hs-miR-379*-1	N/A	N/A	N/A	N/A	N/A
Hs-miR-379-2	N/A	13.0264	8.08053	13.0535	N/A
Hs-miR-380-3p-1	N/A	N/A	N/A	N/A	N/A
Hs-miR-380-5p-1	-1.83344	6.21529	-0.0907347	5.25973	-1.77788
Hs-miR-381-1	N/A	11.5809	6.50616	11.5258	N/A
Hs-miR-382-1	N/A	11.2873	4.57425	11.5756	N/A
Hs-miR-383-1	N/A	N/A	N/A	N/A	N/A
Hs-miR-384-2	N/A	N/A	N/A	N/A	N/A
Hs-miR-409-3p-1	N/A	12.3471	4.676	12.5961	N/A
Hs-miR-409-5p-1	N/A	13.3888	7.44381	13.6586	N/A
Hs-miR-410-1	N/A	13.5624	7.77726	12.7773	N/A
Hs-miR-411*-1	N/A	N/A	N/A	N/A	N/A
Hs-miR-411-1	N/A	N/A	N/A	N/A	N/A
Hs-miR-412-1	N/A	11.7707	6.14626	10.485	N/A
Hs-miR-421-1	N/A	8.77412	5.08631	7.29552	N/A
Hs-miR-422a-1	N/A	12.4158	N/A	11.5829	N/A
Hs-miR-422b-1	N/A	10.7814	5.77129	9.38973	N/A
Hs-miR-423-1	N/A	7.04014	-0.931658	5.79944	-3.16194
Hs-miR-423-5p-1	N/A	9.00357	N/A	6.94717	N/A
Hs-miR-424*-1	N/A	10.1493	N/A	9.21224	N/A
Hs-miR-424-1	N/A	13.2788	4.59232	12.1583	N/A
Hs-miR-425-1	N/A	8.82145	1.31483	5.48783	N/A
Hs-miR-425-3p-1	N/A	9.77467	3.78095	8.44563	1.20071
Hs-miR-429-1	N/A	N/A	N/A	N/A	N/A
Hs-miR-431*-1	N/A	13.0053	5.77234	12.308	N/A
Hs-miR-431-1	N/A	10.3472	3.99747	10.3555	N/A
Hs-miR-432*-1	N/A	11.9071	N/A	11.8842	N/A
Hs-miR-432-1	N/A	10.2599	4.00271	10.9243	N/A
Hs-miR-433-1	N/A	11.0969	4.23742	10.1577	0.0635601
Hs-miR-448-1	N/A	14.4105	N/A	13.1351	N/A
Hs-miR-449-1	N/A	10.6465	5.21918	10.7983	N/A
Hs-miR-449b*-1	N/A	8.47563	3.25474	7.73524	N/A
Hs-miR-449b-1	N/A	12.5268	7.21644	11.5838	N/A
Hs-miR-450-1	N/A	N/A	N/A	N/A	N/A
Hs-miR-450b-3p-1	N/A	N/A	N/A	N/A	N/A
Hs-miR-450b-5p-1	N/A	N/A	N/A	N/A	N/A
Hs-miR-451-1	N/A	11.6947	0.319956	-0.0415677	-1.25816
Hs-miR-452*-2	N/A	15.5472	N/A	N/A	N/A
Hs-miR-452-3	N/A	14.8761	N/A	N/A	N/A
Hs-miR-453-3	N/A	10.1651	4.08158	9.88543	N/A
Hs-miR-454-1	N/A	N/A	N/A	N/A	N/A
Hs-miR-454-5p-1	N/A	14.197	N/A	12.901	N/A
Hs-miR-455-1	N/A	N/A	N/A	N/A	N/A
Hs-miR-455-3p-1	N/A	14.592	N/A	12.9164	N/A
Hs-miR-483-3p-2	N/A	13.3202	-9.1491	11.4616	N/A
Hs-miR-483-5p-1	N/A	5.55198	3.02449	6.77951	-1.55648
Hs-miR-484-1	N/A	6.48356	-0.945917	2.15681	-1.89257
Hs-miR-485-3p-1	N/A	11.2921	5.87917	11.9836	N/A
Hs-miR-485-5p-1	N/A	12.3538	5.49084	12.8934	N/A
Hs-miR-486-1	N/A	6.51794	-1.78539	-3.23448	-2.43494
Hs-miR-486-3p-1	N/A	12.0492	5.79542	12.5905	N/A
Hs-miR-487a-1	N/A	12.1957	4.95986	12.3311	N/A
Hs-miR-487b-1	N/A	11.812	3.92579	12.4592	N/A
Hs-miR-488-1	N/A	14.4862	N/A	13.9815	N/A
Hs-miR-488-3	N/A	N/A	N/A	N/A	N/A
Hs-miR-489-2	N/A	5.87659	2.36738	4.10887	N/A
Hs-miR-490-1	N/A	12.8782	5.49714	12.6369	N/A
Hs-miR-490-5p-1	N/A	9.49074	4.00475	7.76662	N/A
Hs-miR-491-1	N/A	13.8999	5.52217	13.6788	N/A
Hs-miR-491-3p-1	N/A	N/A	N/A	N/A	N/A
Hs-miR-492-1	N/A	14.2837	N/A	14.202	N/A
Hs-miR-493*-1	N/A	15.4451	N/A	N/A	N/A
Hs-miR-493-3p-1	N/A	11.5782	5.66989	11.4502	N/A
Hs-miR-494-1	N/A	2.85705	-2.55316	1.69086	-0.756119
Hs-miR-495-1	N/A	13.9553	5.16236	N/A	N/A
Hs-miR-496-2	N/A	14.599	7.22439	14.6094	N/A
Hs-miR-497*-1	N/A	N/A	N/A	N/A	N/A
Hs-miR-497-1	N/A	13.6203	5.52835	11.3467	N/A
Hs-miR-498-1	N/A	N/A	N/A	N/A	N/A
Hs-miR-499-1	N/A	N/A	N/A	N/A	N/A
Hs-miR-499-3p-1	N/A	N/A	N/A	N/A	N/A
Hs-miR-500-1	N/A	11.6138	N/A	10.0392	N/A
Hs-miR-500-2	N/A	8.43104	1.21336	6.23185	N/A
Hs-miR-501-3p-1	N/A	5.60737	-0.0526434	4.58167	N/A
Hs-miR-501-5p-1	N/A	6.54035	0.659569	4.94176	N/A
Hs-miR-502-1	N/A	7.52814	-0.314953	5.60962	N/A
Hs-miR-502-3p-1	N/A	6.91824	0.0592609	4.83341	N/A
Hs-miR-503-1	N/A	5.05315	-3.13268	3.87703	N/A
Hs-miR-504-1	N/A	13.9304	N/A	13.6597	N/A
Hs-miR-505*-1	N/A	12.9271	4.42314	10.5911	N/A
Hs-miR-505-1	N/A	13.4356	6.30392	13.5559	N/A
Hs-miR-506-2	N/A	8.48088	0.119178	6.33202	N/A
Hs-miR-507-1	N/A	N/A	N/A	N/A	N/A
Hs-miR-508-3p-1	N/A	10.1246	1.12671	9.07895	N/A
Hs-miR-508-5p-1	N/A	9.68328	N/A	8.67788	N/A
Hs-miR-509-3-5p-1	N/A	11.1813	N/A	N/A	N/A
Hs-miR-509-3p-1	N/A	7.52039	0.831686	6.22769	N/A
Hs-miR-509-5p-1	N/A	11.2658	N/A	N/A	N/A
Hs-miR-510-2	N/A	9.03397	-0.931389	8.17169	N/A
Hs-miR-511-1	N/A	N/A	N/A	N/A	N/A
Hs-miR-512-3p-1	N/A	8.643	2.10495	7.65831	N/A
Hs-miR-512-5p-1	N/A	9.89733	N/A	9.08004	N/A
Hs-miR-513-5p-1	N/A	9.42659	N/A	7.56143	N/A
Hs-miR-513a-3p-1	N/A	N/A	N/A	N/A	N/A
Hs-miR-513b-1	N/A	N/A	N/A	N/A	N/A
Hs-miR-513c-1	N/A	N/A	-0.272182	N/A	N/A
Hs-miR-514-1	N/A	N/A	2.47766	N/A	N/A
Hs-miR-515-3p-1	N/A	9.2346	0.837752	8.1715	N/A
Hs-miR-515-5p-1	N/A	N/A	N/A	N/A	N/A
Hs-miR-516a-3p-1	N/A	11.0914	-0.23487	N/A	N/A
Hs-miR-516a-5p-1	N/A	N/A	N/A	N/A	N/A
Hs-miR-516b-1	N/A	10.6092	N/A	9.3149	N/A
Hs-miR-517*-1	N/A	13.7409	N/A	13.7911	N/A
Hs-miR-517a-1	N/A	9.39579	0.512289	8.42834	N/A
Hs-miR-517b-1	N/A	9.83713	2.82874	8.26195	N/A
Hs-miR-517c-1	N/A	8.68488	0.496051	7.45432	N/A
Hs-miR-518a-1	N/A	9.19588	2.83713	7.77132	N/A
Hs-miR-518a-5p-1	N/A	N/A	N/A	N/A	N/A
Hs-miR-518b-1	N/A	11.2375	N/A	N/A	N/A
Hs-miR-518c*-1	N/A	12.8123	N/A	12.8847	N/A
Hs-miR-518c-1	N/A	11.0675	1.6964	N/A	N/A
Hs-miR-518d-3p-1	N/A	11.039	N/A	9.89689	N/A
Hs-miR-518d-5p-1	N/A	9.3219	N/A	8.76045	N/A
Hs-miR-518e*-1	N/A	8.37647	-0.0223149	8.12361	N/A
Hs-miR-518e-1	N/A	10.9584	-0.103069	N/A	N/A
Hs-miR-518f*-2	N/A	12.6114	N/A	12.0854	N/A
Hs-miR-518f-2	N/A	N/A	0.0646435	N/A	N/A
Hs-miR-519a-2	N/A	9.90771	2.01955	9.17823	N/A
Hs-miR-519b-1	N/A	N/A	1.75628	N/A	N/A
Hs-miR-519c-3p-1	N/A	N/A	N/A	N/A	N/A
Hs-miR-519d-1	N/A	N/A	N/A	N/A	N/A
Hs-miR-519e*-1	N/A	N/A	N/A	N/A	N/A
Hs-miR-519e-3	N/A	10.5958	-0.830645	9.26564	N/A
Hs-miR-520a*-1	N/A	N/A	1.99959	N/A	N/A
Hs-miR-520a-1	N/A	10.5105	-0.0407039	10.0351	N/A
Hs-miR-520b-1	N/A	10.3994	N/A	9.04105	N/A
Hs-miR-520c-1	N/A	9.33501	0.917161	8.15132	N/A
Hs-miR-520d-1	N/A	5.74575	-0.980115	4.52867	N/A
Hs-miR-520d-5p-1	N/A	N/A	N/A	N/A	N/A
Hs-miR-520e-1	N/A	N/A	N/A	N/A	N/A
Hs-miR-520g-1	N/A	N/A	N/A	N/A	N/A
Hs-miR-521-1	N/A	N/A	N/A	N/A	N/A
Hs-miR-522-2	N/A	N/A	2.12149	N/A	N/A
Hs-miR-523-1	N/A	N/A	N/A	N/A	N/A
Hs-miR-524*-1	N/A	10.6743	N/A	9.9502	N/A
Hs-miR-524-1	N/A	10.1942	N/A	9.34325	N/A
Hs-miR-525*-1	N/A	10.6535	1.9343	N/A	N/A
Hs-miR-525-1	N/A	N/A	N/A	N/A	N/A
Hs-miR-526b-1	N/A	10.707	N/A	9.89558	N/A
Hs-miR-532-1	N/A	9.98736	4.97524	8.42869	N/A
Hs-miR-532-3p-1	N/A	10.8749	4.78485	6.96676	0.536194
Hs-miR-539-1	N/A	13.3704	N/A	13.9894	N/A
Hs-miR-541*-1	N/A	11.9546	4.08355	11.3012	N/A
Hs-miR-541-1	N/A	10.032	0.170827	6.61365	N/A
Hs-miR-542-3p-2	N/A	13.4635	N/A	12.4198	N/A
Hs-miR-542-5p-1	N/A	14.3612	N/A	13.8452	N/A
Hs-miR-543-1	N/A	12.1202	4.98085	12.6194	N/A
Hs-miR-544-2	N/A	N/A	N/A	N/A	N/A
Hs-miR-545*-1	N/A	N/A	N/A	N/A	N/A
Hs-miR-545-3	N/A	N/A	N/A	N/A	N/A
Hs-miR-548a-1	N/A	N/A	-2.79889	N/A	N/A
Hs-miR-548a-5p-1	N/A	10.8367	N/A	N/A	N/A
Hs-miR-548b-1	N/A	N/A	N/A	N/A	N/A
Hs-miR-548b-5p-1	N/A	8.97167	N/A	8.0403	N/A
Hs-miR-548c-3p-1	N/A	N/A	N/A	N/A	N/A
Hs-miR-548c-5p-1	N/A	8.82743	0.894327	7.0868	N/A
Hs-miR-548d-1	N/A	N/A	N/A	N/A	N/A
Hs-miR-548d-5p-1	N/A	9.89503	1.19539	8.85677	N/A
Hs-miR-548e-1	N/A	N/A	N/A	N/A	N/A
Hs-miR-548f-1	N/A	N/A	N/A	N/A	N/A
Hs-miR-548g-1	N/A	N/A	N/A	N/A	N/A
Hs-miR-548h-1	N/A	N/A	N/A	N/A	N/A
Hs-miR-548i-1	N/A	10.1667	0.496893	7.21191	N/A
Hs-miR-548j-1	N/A	7.70069	-0.766926	6.50711	N/A
Hs-miR-548k-1	N/A	N/A	-0.531238	N/A	N/A
Hs-miR-548l-1	N/A	8.96067	-0.71929	8.49911	N/A
Hs-miR-548m-1	N/A	N/A	N/A	N/A	N/A
Hs-miR-548n-1	N/A	N/A	N/A	N/A	N/A
Hs-miR-548o-1	N/A	N/A	N/A	N/A	N/A
Hs-miR-548p-1	N/A	N/A	N/A	N/A	N/A
Hs-miR-549-1	N/A	N/A	N/A	N/A	N/A
Hs-miR-550-1	N/A	12.8768	N/A	11.6361	N/A
Hs-miR-550-2	N/A	6.07199	-1.24488	4.89297	N/A
Hs-miR-551a-2	N/A	11.5184	-0.473944	N/A	N/A
Hs-miR-551b*-1	N/A	7.03145	4.03028	5.57913	N/A
Hs-miR-551b-1	N/A	15.5954	8.65595	N/A	N/A
Hs-miR-552-2	N/A	8.61206	1.60069	6.4864	N/A
Hs-miR-553-2	N/A	11.456	N/A	N/A	N/A
Hs-miR-554-1	2.88556	10.7046	4.53365	9.78919	2.25661
Hs-miR-555-1	1.9058	10.4401	3.4644	8.98302	1.9157
Hs-miR-556-3p-1	N/A	N/A	N/A	N/A	N/A
Hs-miR-556-5p-1	4.20958	N/A	6.37743	N/A	N/A
Hs-miR-557-1	N/A	8.22805	4.01866	7.3346	4.50662
Hs-miR-558-1	2.5944	8.90534	1.66083	8.19085	3.3497
Hs-miR-559-2	3.45312	13.1227	5.54386	12.0396	3.7207
Hs-miR-561-2	3.8135	N/A	N/A	N/A	3.69234
Hs-miR-562-1	2.19509	11.1208	4.61307	10.0012	1.73848
Hs-miR-563-1	1.09171	11.5112	3.30702	10.647	1.35974
Hs-miR-564-1	1.61866	6.72533	1.3739	5.61998	1.88525
Hs-miR-566-1	-2.91075	5.84106	-0.0883892	4.1709	-2.90843
Hs-miR-567-1	N/A	14.6009	6.5018	N/A	N/A
Hs-miR-569-2	N/A	N/A	7.65442	N/A	N/A
Hs-miR-570-2	N/A	N/A	8.34647	N/A	N/A
Hs-miR-571-1	1.35802	9.09038	3.33712	6.12499	1.9925
Hs-miR-573-1	2.35886	9.94697	4.55422	8.63978	0.895954
Hs-miR-574-1	N/A	6.72525	0.324262	6.53574	0.644205
Hs-miR-575-1	1.83805	6.75888	1.31994	5.41215	2.09182
Hs-miR-576-3p-1	N/A	N/A	5.48692	N/A	N/A
Hs-miR-576-5p-1	N/A	N/A	N/A	N/A	N/A
Hs-miR-577-1	N/A	14.2752	6.0179	N/A	N/A
Hs-miR-578-1	1.27348	12.2749	3.01993	11.2603	2.23631
Hs-miR-579-2	N/A	N/A	N/A	N/A	N/A
Hs-miR-580-2	N/A	N/A	N/A	N/A	N/A
Hs-miR-581-1	3.46303	N/A	6.2328	N/A	4.6973
Hs-miR-582-1	N/A	N/A	N/A	N/A	N/A
Hs-miR-582-3p-1	N/A	13.5268	5.52724	12.9441	4.19752
Hs-miR-583-1	N/A	13.5468	6.59784	12.3709	N/A
Hs-miR-584-1	2.04862	7.13615	2.20684	5.59205	2.45566
Hs-miR-585-2	4.04169	13.3771	5.57624	12.3599	4.18278
Hs-miR-586-2	N/A	13.9056	6.03031	12.7789	3.79103
Hs-miR-587-1	N/A	N/A	N/A	N/A	N/A
Hs-miR-588-1	0.47797	9.31864	3.05125	8.11105	0.918909
Hs-miR-589*-1	N/A	N/A	N/A	13.2776	N/A
Hs-miR-589-2	3.68869	9.05031	3.64316	7.76035	4.21566
Hs-miR-590-1	N/A	15.0434	5.81041	15.0066	N/A
Hs-miR-590-3p-1	N/A	N/A	N/A	N/A	N/A
Hs-miR-591-1	N/A	14.6558	N/A	13.8928	N/A
Hs-miR-592-1	N/A	10.904	N/A	10.2706	N/A
Hs-miR-593-1	N/A	10.7681	N/A	10.5719	N/A
Hs-miR-593-3	N/A	6.78774	3.37159	5.53472	N/A
Hs-miR-595-1	3.86497	8.01673	3.72014	6.52768	3.9326
Hs-miR-596-2	2.33166	8.33135	2.4814	6.75102	2.35099
Hs-miR-597-1	N/A	12.7995	7.32767	11.9241	N/A
Hs-miR-598-2	2.67774	11.5495	4.29575	10.5248	2.57141
Hs-miR-599-2	N/A	13.1943	3.81289	13.0653	N/A
Hs-miR-600-1	3.27331	N/A	6.31601	N/A	3.77473
Hs-miR-601-1	-2.33698	5.49272	-0.0129484	4.43408	-1.41388
Hs-miR-602-2	N/A	11.9043	5.78653	10.7426	N/A
Hs-miR-603-1	N/A	N/A	6.01964	N/A	N/A
Hs-miR-604-1	2.03247	7.15294	1.89504	5.48046	2.60615
Hs-miR-605-1	1.16273	8.8944	2.4478	6.85894	1.76323
Hs-miR-606-1	N/A	N/A	N/A	N/A	N/A
Hs-miR-607-1	N/A	14.1992	N/A	N/A	N/A
Hs-miR-608-1	3.26648	9.1246	4.10825	8.01286	3.87865
Hs-miR-609-1	3.5415	11.5522	6.13071	9.3262	4.33292
Hs-miR-610-2	1.12553	6.56422	2.04351	4.78678	1.55098
Hs-miR-611-2	N/A	14.4691	5.66805	12.7721	N/A
Hs-miR-612-1	N/A	13.2568	6.79737	12.0214	4.64749
Hs-miR-613-1	2.05775	11.547	4.56594	10.3205	2.34203
Hs-miR-614-2	1.30024	5.75797	1.94605	3.49658	1.69273
Hs-miR-615-1	N/A	11.3289	6.91851	10.6707	N/A
Hs-miR-615-5p-1	N/A	13.6231	N/A	13.2545	N/A
Hs-miR-616-1	N/A	14.6483	N/A	N/A	N/A
Hs-miR-616-3	2.86253	5.45717	1.41714	3.49877	3.1206
Hs-miR-617-1	1.07663	7.65949	2.23377	4.32491	1.1233
Hs-miR-618-1	N/A	15.1007	5.17048	N/A	N/A
Hs-miR-619-1	N/A	10.2204	4.89432	9.2396	4.79176
Hs-miR-620-2	N/A	N/A	6.19623	N/A	N/A
Hs-miR-621-1	N/A	12.3772	5.05482	12.0228	N/A
Hs-miR-622-1	3.50785	8.75148	3.3286	7.56332	3.16294
Hs-miR-623-1	1.7475	7.1666	2.66565	5.53924	3.30342
Hs-miR-624*-1	N/A	N/A	N/A	N/A	N/A
Hs-miR-624-2	N/A	N/A	N/A	N/A	N/A
Hs-miR-625*-1	N/A	11.0623	0.620918	10.0829	N/A
Hs-miR-625-2	3.53679	8.39229	0.0868636	9.18941	4.00521
Hs-miR-626-2	N/A	13.8577	N/A	12.9967	N/A
Hs-miR-627-2	0.453298	10.7299	3.55011	9.46447	1.27593
Hs-miR-628-1	-2.5473	8.38081	-0.178897	6.82846	-2.55887
Hs-miR-628-5p-1	1.11379	8.6075	2.55984	7.55444	0.785284
Hs-miR-629-1	N/A	10.3974	4.8006	9.12596	N/A
Hs-miR-629-2	N/A	11.5633	5.79844	10.0088	N/A
Hs-miR-630-1	0.0149952	8.49738	2.47837	7.25038	0.785667
Hs-miR-631-1	-3.37697	6.24059	-0.83062	5.13552	-3.25774
Hs-miR-632-2	0.116944	7.23777	1.84657	5.78193	0.307669
Hs-miR-633-2	N/A	14.2451	5.70583	13.1681	N/A
Hs-miR-634-1	4.46771	9.91381	2.17305	9.99649	5.00005
Hs-miR-635-1	3.39279	12.8574	5.97475	12.0695	3.88957
Hs-miR-636-3	-1.77605	5.73421	0.0212541	4.17174	-1.72929
Hs-miR-637-1	-0.627179	8.15377	1.80028	6.9535	-0.2608
Hs-miR-639-2	N/A	11.5844	5.51811	10.366	4.42717
Hs-miR-640-2	2.97297	9.58746	3.47148	8.20925	3.05642
Hs-miR-641-1	-5.52376	4.9381	-2.14008	3.78414	-4.77203
Hs-miR-642-1	1.93729	10.29	4.04725	9.06852	1.96384
Hs-miR-643-1	N/A	12.4482	6.30789	10.9482	4.50968
Hs-miR-644-1	1.98686	10.7358	3.92446	10.1801	2.13151
Hs-miR-645-2	4.62204	10.9073	2.60281	10.5537	N/A
Hs-miR-646-1	N/A	10.6074	5.86361	9.60195	N/A
Hs-miR-647-1	3.34823	10.3639	3.74761	9.54125	3.83953
Hs-miR-648-1	N/A	14.7557	6.61611	13.4889	N/A
Hs-miR-649-1	3.93265	11.912	5.6321	11.2501	3.3878
Hs-miR-650-1	N/A	9.46459	4.52715	7.88399	N/A
Hs-miR-651-1	N/A	14.5082	N/A	12.9396	N/A
Hs-miR-652-3	N/A	8.07268	-0.677442	6.33058	N/A
Hs-miR-653-3	N/A	14.1058	N/A	13.1668	N/A
Hs-miR-654-1	-1.75083	7.25468	1.48524	6.08666	-1.12414
Hs-miR-654-3p-1	N/A	13.4825	7.08415	12.0863	N/A
Hs-miR-655-2	N/A	N/A	N/A	N/A	N/A
Hs-miR-656-1	3.27822	14.1138	5.81264	13.3242	4.97206
Hs-miR-657-2	-3.5111	9.70699	-0.467125	8.59792	-2.51987
Hs-miR-658-1	3.75438	8.16024	-0.399781	7.5672	3.6402
Hs-miR-659-2	3.65063	7.99962	3.46921	6.02852	3.29661
Hs-miR-660-1	4.30094	10.7791	5.54944	9.60678	3.88236
Hs-miR-661-1	-0.640783	6.96936	0.723511	5.7941	-0.355661
Hs-miR-662-1	4.42242	7.72987	3.78383	6.69455	5.88578
Hs-miR-664*-1	N/A	12.4965	N/A	12.2192	N/A
Hs-miR-664-1	5.59983	9.28529	4.14255	8.34255	5.5106
Hs-miR-665-1	3.25041	6.95281	2.77766	5.57975	3.18537
Hs-miR-668-1	N/A	11.2873	4.2319	11.8784	N/A
Hs-miR-671-3p-1	N/A	9.65753	4.16409	9.31402	0.132061
Hs-miR-671-5p-2	N/A	11.4166	8.68184	10.4524	N/A
Hs-miR-675-1	5.74291	9.73372	4.01318	8.68064	5.54559
Hs-miR-675b-1	N/A	4.57648	2.82617	4.42753	-0.276399
Hs-miR-708*-1	N/A	14.1766	N/A	12.9676	N/A
Hs-miR-708-1	N/A	10.8331	6.10664	9.69912	0.0575977
Hs-miR-720-1	0.448858	5.77668	0.693671	3.74165	-0.151467
Hs-miR-744*-1	N/A	12.9932	5.42929	13.5248	N/A
Hs-miR-744-1	N/A	8.28848	0.398451	8.89003	N/A
Hs-miR-758-2	N/A	15.0169	N/A	14.9937	N/A
Hs-miR-760-1	N/A	8.74621	4.19927	8.05138	1.30987
Hs-miR-766-1	-4.46134	4.2949	-2.20512	3.14382	-4.46978
Hs-miR-767-3p-1	N/A	12.5004	6.08427	12.2281	N/A
Hs-miR-767-5p-1	N/A	14.4419	N/A	14.0089	N/A
Hs-miR-769-3p-2	N/A	9.01513	5.68824	7.49111	N/A
Hs-miR-769-5p-1	4.14883	10.2558	6.04061	8.93884	5.54875
Hs-miR-770-5p-2	1.08787	6.84535	2.12476	5.27984	1.27878
Hs-miR-802-2	N/A	N/A	N/A	N/A	N/A
Hs-miR-873-1	N/A	N/A	N/A	N/A	N/A
Hs-miR-875-3p-1	-0.130818	9.5021	2.39811	8.19079	-0.372472
Hs-miR-875-5p-1	N/A	14.7237	N/A	N/A	N/A
Hs-miR-876-3p-1	N/A	N/A	N/A	N/A	N/A
Hs-miR-876-5p-1	1.86172	10.9657	5.15188	10.4623	1.53052
Hs-miR-877*-1	N/A	9.56209	2.46872	8.78109	N/A
Hs-miR-877-1	N/A	9.56957	4.88425	8.96686	N/A
Hs-miR-885-3p-1	6.06889	9.39152	4.73924	8.02306	5.82404
Hs-miR-885-5p-1	2.22099	8.97323	3.62969	7.58137	2.84351
Hs-miR-886-3p-1	N/A	12.7555	6.87774	12.0173	N/A
Hs-miR-886-5p-1	N/A	11.9436	7.5532	10.7549	N/A
Hs-miR-887-2	2.52784	7.70427	3.96964	6.89025	4.10016
Hs-miR-888*-1	N/A	N/A	N/A	N/A	N/A
Hs-miR-888-1	-2.06716	10.8464	0.795795	9.50856	-2.29734
Hs-miR-889-1	N/A	13.501	N/A	13.6552	N/A
Hs-miR-890-1	2.28028	10.4667	4.84317	8.98692	1.78644
Hs-miR-891a-1	5.25385	7.91606	2.62271	4.82873	4.70188
Hs-miR-891b-1	N/A	13.1791	N/A	12.2606	N/A
Hs-miR-892a-1	N/A	12.4745	6.09947	11.3685	N/A
Hs-miR-892b-1	6.08332	6.77694	4.92645	5.62014	N/A
Hs-miR-920-1	1.6731	10.2233	4.85691	9.19243	2.65372
Hs-miR-921-1	2.83893	9.92975	4.23123	8.72683	2.73297
Hs-miR-922-1	5.38281	11.0707	4.96159	11.6107	5.75091
Hs-miR-924-1	5.68033	11.3587	7.03677	10.7971	5.53083
Hs-miR-933-1	-6.68272	2.96209	-3.98149	1.5091	-5.70329
Hs-miR-934-1	3.76311	11.1578	6.36027	9.45253	3.9764
Hs-miR-935-1	N/A	14.7039	N/A	14.6651	N/A
Hs-miR-936-1	5.62311	4.93444	1.7916	3.40819	N/A
Hs-miR-937-1	2.64139	9.8346	4.7064	8.23962	3.23178
Hs-miR-938-1	N/A	15.1751	N/A	N/A	N/A
Hs-miR-939-1	4.01241	11.7672	6.35916	10.5355	3.77517
Hs-miR-941-1	2.29716	9.85206	4.13526	8.74382	1.91851
Hs-miR-942-1	5.26752	10.1951	5.81763	8.463	5.39877
Hs-miR-943-1	1.45948	9.39791	3.98057	8.2975	1.77838
Hs-miR-944-1	N/A	14.5542	N/A	13.4052	N/A
Hs-miR-1178-1	N/A	12.5844	3.04478	11.8327	-4.0353
Hs-miR-1179-1	N/A	N/A	N/A	N/A	N/A
Hs-miR-1180-1	N/A	10.301	6.17981	9.02184	N/A
Hs-miR-1182-1	N/A	11.6934	6.90031	11.3575	N/A
Hs-miR-1183-1	N/A	7.59055	3.53137	4.962	N/A
Hs-miR-1184-1	N/A	12.9098	8.49523	13.5239	N/A
Hs-miR-1185-1	N/A	N/A	N/A	N/A	N/A
Hs-miR-1197-1	N/A	N/A	N/A	N/A	N/A
Hs-miR-1200-1	N/A	12.6197	N/A	11.752	N/A
Hs-miR-1201-1	N/A	10.9863	N/A	12.724	N/A
Hs-miR-1202-1	N/A	8.20473	4.82233	7.11198	N/A
Hs-miR-1203-1	N/A	10.4734	6.93676	9.80992	N/A
Hs-miR-1204-1	N/A	15.2518	6.01732	N/A	N/A
Hs-miR-1205-1	N/A	12.4757	8.30479	12.3387	N/A
Hs-miR-1206-1	N/A	N/A	N/A	N/A	N/A
Hs-miR-1207-3p-1	N/A	14.1195	N/A	13.7582	N/A
Hs-miR-1207-5p-1	N/A	5.4831	1.94997	4.24632	-2.20604
Hs-miR-1208-1	N/A	7.77583	5.32374	6.86164	N/A
Hs-miR-1224-3p-1	N/A	12.0262	7.44578	11.0854	N/A
Hs-miR-1224-5p-1	N/A	7.73517	4.44643	6.47533	N/A
Hs-miR-1225-5p-1	N/A	9.75336	6.33031	9.13144	N/A
Hs-miR-1226*-1	N/A	9.68756	5.63932	8.60756	N/A
Hs-miR-1226-1	N/A	13.1377	5.7035	10.8187	-1.66711
Hs-miR-1227-1	N/A	10.0067	4.39954	8.58258	-0.694249
Hs-miR-1228*-2	N/A	8.37502	4.18295	7.12151	N/A
Hs-miR-1228-1	N/A	5.45899	-0.223743	4.6575	-5.96183
Hs-miR-1229-1	N/A	9.47336	3.67253	7.74924	-0.659618
Hs-miR-1231-1	N/A	9.19116	6.47681	9.07819	0.321087
Hs-miR-1233-1	N/A	7.52353	1.99219	6.63013	-2.08391
Hs-miR-1234-1	N/A	5.02232	-4.08635	4.09282	-10.5562
Hs-miR-1236-1	N/A	12.321	6.64264	10.8861	-1.00879
Hs-miR-1237-1	N/A	10.7107	3.95204	9.19186	-1.59264
Hs-miR-1238-1	N/A	11.5878	5.8246	9.08311	-1.48904
Hs-miR-1243-1	N/A	13.1315	8.35954	12.2625	N/A
Hs-miR-1244-1	N/A	7.64242	3.11768	6.27305	N/A
Hs-miR-1245-1	N/A	13.2897	5.87038	13.9555	1.61098
Hs-miR-1246-1	N/A	N/A	N/A	N/A	N/A
Hs-miR-1247-1	N/A	8.59094	4.32099	6.73588	N/A
Hs-miR-1248-1	N/A	9.29727	N/A	12.2032	1.13169
Hs-miR-1249-1	N/A	10.8804	4.81738	9.99175	-0.916227
Hs-miR-1250-1	N/A	12.1473	N/A	12.0757	0.648276
Hs-miR-1251-1	N/A	N/A	N/A	N/A	N/A
Hs-miR-1252-1	N/A	N/A	N/A	N/A	N/A
Hs-miR-1253-1	N/A	10.6301	5.70804	9.93126	2.49169
Hs-miR-1254-1	N/A	11.5338	4.84697	10.3081	1.76232
Hs-miR-1255a-1	N/A	N/A	2.5185	N/A	N/A
Hs-miR-1255b-1	N/A	9.41331	7.15271	8.6281	N/A
Hs-miR-1256-1	N/A	15.3263	8.56293	13.4069	N/A
Hs-miR-1257-1	N/A	10.8367	4.94822	10.3363	0.377834
Hs-miR-1258-1	N/A	13.3342	5.48196	14.3212	N/A
Hs-miR-1259-1	N/A	12.6853	N/A	N/A	3.85698
Hs-miR-1260-1	N/A	3.34747	-0.710701	3.74039	-2.9124
Hs-miR-1261-1	N/A	N/A	N/A	N/A	N/A
Hs-miR-1262-1	N/A	13.5067	N/A	12.6206	-4.46879
Hs-miR-1263-1	N/A	14.2347	8.79886	9.09432	1.63969
Hs-miR-1264-1	N/A	N/A	N/A	N/A	N/A
Hs-miR-1265-1	N/A	10.1076	6.45963	9.19388	3.76406
Hs-miR-1266-1	N/A	11.9076	5.42243	11.7438	0.321096
Hs-miR-1267-1	N/A	12.4834	N/A	10.9545	N/A
Hs-miR-1269-1	N/A	13.2343	N/A	12.1558	-0.359829
Hs-miR-1270-1	N/A	13.5969	7.46532	12.7424	0.479955
Hs-miR-1271-1	N/A	12.4041	6.20852	12.2257	-4.49408
Hs-miR-1272-1	N/A	14.4351	N/A	N/A	0.313256
Hs-miR-1273-1	N/A	8.68909	6.84347	7.73086	-2.28546
Hs-miR-1274a-1	N/A	7.96427	2.67982	6.35788	-1.11771
Hs-miR-1275-1	N/A	7.53445	3.9729	7.41119	N/A
Hs-miR-1276-1	N/A	13.4312	N/A	12.3373	-1.90383
Hs-miR-1278-1	N/A	N/A	N/A	N/A	1.77064
Hs-miR-1279-1	N/A	N/A	N/A	N/A	3.61324
Hs-miR-1281-1	N/A	7.61456	-0.769394	5.75859	-5.637
Hs-miR-1282-1	N/A	13.5765	N/A	12.9846	-1.0274
Hs-miR-1283-1	N/A	11.7018	4.76258	11.4277	-1.93131
Hs-miR-1284-1	N/A	N/A	N/A	N/A	N/A
Hs-miR-1285-1	N/A	9.94157	5.80942	8.87518	-3.86951
Hs-miR-1286-1	N/A	10.2172	4.48197	9.77474	5.13739
Hs-miR-1287-1	N/A	12.2591	6.06974	10.8978	1.57226
Hs-miR-1288-1	N/A	12.6671	N/A	11.8122	1.46288
Hs-miR-1289-1	N/A	12.2831	6.40304	10.0311	6.60398
Hs-miR-1290-1	N/A	6.89612	4.25275	7.05376	-1.68321
Hs-miR-1291-1	N/A	10.4544	7.20729	11.2405	1.10308
Hs-miR-1292-1	N/A	11.2448	6.00675	10.9302	N/A
Hs-miR-1293-1	N/A	11.7443	6.41369	11.0452	N/A
Hs-miR-1294-1	N/A	13.697	N/A	13.9645	3.11164
Hs-miR-1295-1	N/A	12.0741	N/A	10.9132	0.608043
Hs-miR-1296-1	N/A	10.7983	5.4158	9.21581	-1.649
Hs-miR-1297-1	N/A	15.2621	N/A	14.3661	N/A
Hs-miR-1298-1	N/A	14.7222	N/A	14.1793	-1.92517
Hs-miR-1299-1	N/A	10.5147	6.10533	9.67166	-0.309426
Hs-miR-1300-1	N/A	7.04287	3.64246	6.51124	N/A
Hs-miR-1301-1	N/A	10.0763	2.31975	9.44499	-2.68476
Hs-miR-1302-1	N/A	N/A	N/A	N/A	N/A
Hs-miR-1303-1	N/A	7.04587	5.21548	5.98629	-0.260618
Hs-miR-1304-1	N/A	12.5257	N/A	11.1522	0.55134
Hs-miR-1305-1	N/A	N/A	N/A	N/A	N/A
Hs-miR-1306-1	N/A	8.23082	3.56336	7.84122	-0.333863
Hs-miR-1307-1	N/A	7.40516	1.80044	6.21995	-0.850705
Hs-miR-1308-1	N/A	6.61938	-0.99709	4.15699	N/A
Hs-miR-1321-1	N/A	12.4542	6.93976	11.5742	N/A
Hs-miR-1322-1	N/A	8.42068	5.86248	7.91346	-3.81356
Hs-miR-1323-1	N/A	13.1651	7.35306	13.3138	2.38162
Hs-miR-1324-1	N/A	12.8511	N/A	11.8329	N/A
Hs-miR-1468-1	N/A	13.4405	N/A	12.7839	1.25733
Hs-miR-1471-1	N/A	8.804	5.69746	7.68984	N/A
Hs-miR-1537-1	N/A	N/A	N/A	N/A	N/A
Hs-miR-1538-1	N/A	9.54088	4.92765	8.6657	3.64538
Hs-miR-1539-1	N/A	12.244	N/A	12.0975	N/A
Hs-miR-1825-1	N/A	11.0318	5.24177	9.7565	-0.111117
Hs-miR-1826-1	N/A	6.60592	3.25833	6.39594	0.963516
Hs-miR-1827-1	N/A	11.1137	3.89623	9.49942	N/A
Hs-miR-1908-1	N/A	6.87438	2.19757	6.26199	N/A
Hs-miR-1909*-1	N/A	7.48922	4.33442	5.20771	N/A
Hs-miR-1910-1	N/A	6.18736	1.09418	5.28506	N/A
Hs-miR-1911*-1	N/A	14.1826	N/A	12.2455	N/A
Hs-miR-1911-1	N/A	13.0749	N/A	13.037	N/A
Hs-miR-1912-1	N/A	12.4006	5.79516	11.7634	N/A
Hs-miR-1913-1	N/A	8.71694	1.47508	8.12211	N/A
Hs-miR-1914*-1	N/A	11.5484	N/A	10.1782	N/A
Hs-miR-1914-1	N/A	7.5406	2.11755	7.78526	N/A
Hs-miR-1915*-1	N/A	9.96151	5.61947	8.65751	N/A
Hs-miR-1972-1	N/A	4.24617	1.96346	2.68365	N/A
Hs-miR-1973-1	N/A	1.95679	-5.5653	4.12817	N/A
Hs-miR-1974-1	N/A	2.77999	-5.59013	4.6041	N/A
Hs-miR-1975-1	N/A	4.63304	-2.60527	4.29979	-0.0142689
Hs-miR-1976-1	N/A	10.8911	5.50198	6.87969	N/A
Hs-miR-1977-1	N/A	4.80317	-3.07399	6.89081	N/A
Hs-miR-1978-1	N/A	1.28992	-5.25839	3.43904	N/A
Hs-miR-1979-1	N/A	1.57156	-6.27147	1.22343	N/A
Hs-miR-2052-1	N/A	N/A	N/A	N/A	N/A
Hs-miR-2054-1	N/A	N/A	N/A	N/A	N/A
Hs-miR-2110-1	N/A	9.80184	4.54862	8.29864	N/A
Hs-miR-2113-1	N/A	10.7827	N/A	9.7478	N/A
