# Supplementary material for: The distribution of circulating microRNA and their relation to coronary disease
Source: F1000Res. 2012 Nov 19;1:50. [Version 1] doi: 10.12688/f1000research.1-50.v1 (PMC3752638; doi:10.12688/f1000research.1-50.v1)
Supplement: Expression of plasma miRNAs in patients with ≥ 70% CAD, patients with ≤ 70% CAD, and normal arteries. Data are expressed as mean delta Cts and standard deviation. — Expression of plasma miRNAs in patients with 1) ≥70% CAD, 2) patients with [file f1000research-1-221-s0004.tgz]

Archive with 1 entries (1 files):
- Supplemental_Table_4.csv
