# Supplementary material for: The distribution of circulating microRNA and their relation to coronary disease
Source: F1000Res. 2012 Nov 19;1:50. [Version 1] doi: 10.12688/f1000research.1-50.v1 (PMC3752638; doi:10.12688/f1000research.1-50.v1)
Supplement: Expression of plasma miRNAs in patients with ≥ 70% CAD, patients with ≤ 70% CAD, and normal arteries. Data are expressed as mean delta Cts and standard deviation. — Expression of plasma miRNAs in patients with 1) ≥70% CAD, 2) patients with [file f1000research-1-221-s0004.tgz › Supplemental_Table_4.csv]

	≥ 70% CAD		≤ 70% CAD		Normal Arteries
	Mean Delta CT	Std Dev	Mean Delta CT	Std Dev	Mean Delta CT	Std Dev
hsa-miR-127	3.76	1.81	4.19	1.31	4.68	1.54
hsa-miR-129-3p	4.99	1.86	5.48	1.28	6.02	1.2
hsa-miR-532-3p	4.07	2.12	4.9	1.66	4.92	1.81
hsa-miR-433	4.9	1.8	5.58	1.38	5.69	1.32
hsa-miR-494	4.11	2.16	4.75	1.51	5.3	1.2
hsa-miR-375	-2.64	1.99	-1.79	1.59	-1.68	1.52
hsa-miR-449	6.64	1.91	6.97	1.95	7.24	1.36					≥	≤
hsa-miR-323-3p	-8.05	1.94	-7.36	1.56	-7.53	2.48
hsa-miR-1207-5p	4.08	2.61	4.83	2.35	5.08	2.31
hsa-miR-615-5p	4.25	1.74	4.89	1.5	5.1	1.06
hsa-miR-532	4.12	2.25	4.84	1.53	4.86	1.87
hsa-miR-99b	-2.64	1.99	-1.79	1.21	-1.85	1.37
hsa-miR-1180	4.41	1.73	4.98	1.48	5.41	1.46
hsa-miR-1224-5p	4.76	2.72	3.81	6.66	5.8	2.26
hsa-miR-574	4.33	2.02	4.78	1.66	5.14	1.41
hsa-miR-92	5.64	2.16	6.1	2.44	6.8	1.56
hsa-miR-1183	6.05	5.59	6.08	8.09	7.96	1.71
hsa-miR-92b	4.26	1.92	4.97	1.76	5.29	1.65
hsa-miR-490	2.13	2.02	3.03	1.65	3.5	1.12
hsa-miR-1253	4.1	1.94	2.85	5.47	4.89	1.63
hsa-miR-1273	2.12	3.26	1.02	5.34	4.48	2.39
hsa-miR-1301	0.68	1.97	-0.32	4.7	1.21	1.8
hsa-miR-1972	3.01	2.16	3.84	1.64	3.95	2.19
hsa-miR-345	3.29	2.07	3.48	0.99	4.15	1.71
hsa-miR-383	5.35	1.46	5.63	0.68	5.87	0.56
hsa-miR-489	-0.62	1.29	-0.46	0.86	-0.32	1.28
hsa-miR-202	2.67	1.19	2.73	0.5	2.87	0.72
hsa-miR-373	3.76	1.15	3.9	0.63	4.03	0.47
hsa-miR-220	1.86	2.09	1.93	1.06	2.75	1.72
hsa-miR-320a	4.03	0.98	3.99	1.46	4.18	0.68
hsa-miR-432	4.11	0.98	4.2	0.67	4.29	0.96
hsa-miR-483-3p	2.66	5.67	3.58	0.47	3.56	0.46
hsa-miR-339-3p	4.82	1.19	4.95	0.91	5.26	0.58
hsa-miR-483-5p	-1.35	0.61	-1.34	0.53	-1.26	0.51
hsa-miR-487a	4.1	1	4.19	0.41	4.45	0.46
hsa-miR-548b-5p	4.44	2.66	5.16	1.37	5.54	1.93
hsa-miR-502	0.89	1.94	1.56	1.33	1.55	1.15
hsa-miR-631	-4.52	2.06	-3.92	1.73	-4.02	1.59
hsa-miR-555	1.29	2	1.92	1.67	1.75	1.61
hsa-miR-641	-5.82	2.44	-4.96	1.62	-5.08	2.08
hsa-miR-566	4.8	2.13	5.86	1.68	5.39	1.84
hsa-miR-628	0.75	1.94	1.41	1.7	1.33	1.61
hsa-miR-585	4.51	2.55	5.13	1.79	5.86	1.85
hsa-miR-637	-2.37	2.03	-1.64	1.72	-1.91	1.63
hsa-miR-767-3p	3.91	1.8	4.24	1.81	4.37	1.46
hsa-miR-769-3p	2.61	3.42	2.48	4.02	5.51	1.17
has-let-7b	4.25	4	1.16	8.83	7.5	6.6
hsa-miR-1914	5.45	2.41	5.16	1.96	4.63	5.7
hsa-miR-149	4.75	2.4	3.45	6.13	4.98	5.13
hsa-miR-150	0.51	2.7	2.02	2.86	2.05	2.89
hsa-miR-33b	-0.07	2.22	-0.11	1.99	1.42	1.85
hsa-miR-7-2	-4.87	3.82	-4.37	1.94	-3.37	1.7
